# Supplementary material for: (4S)-5′-Chloro-3,7,7-trimethyl-5,6,7,8-tetra­hydro-4H-spiro­[1,2-oxazolo[5,4-b]quinoline-4,3′-indole]-2′,5-dione
Source: Acta Crystallogr Sect E Struct Rep Online. 2014 Jan 18;70(Pt 2):o173. doi: 10.1107/S1600536814000191 (PMC3998327; doi:10.1107/S1600536814000191)
Supplement: Supplementary file 1 [file e-70-0o173-sup1.cif]

##############################################################################
#                                                                            #
# This CIF contains the data in a paper accepted for publication in          #
# Acta Crystallographica Section E. It conforms to the requirements of       #
# Notes for Authors for Acta Crystallographica Section E, and has been       #
# peer reviewed under the auspices of the IUCr Commission on Journals.       #
#                                                                            #
# Full details of the Crystallographic Information File format               #
# are given in the paper "The Crystallographic Information File (CIF):       #
# a New Standard Archive File for Crystallography" by S. R. Hall, F. H.      #
# Allen and I. D. Brown [Acta Cryst. (1991), A47, 655-685].                  #
#                                                                            #
# The current version of the core CIF dictionary is obtainable from          #
# ftp://ftp.iucr.org/pub/cif_core.dic.                                       #
#                                                                            #
# Software is freely available for graphical display of the structure(s)     #
# in this CIF. For information consult the CIF software page                 #
# http://www.iucr.org/resources/cif/software.                                #
#                                                                            #
# This file may be used for bona fide research purposes within the           #
# scientific community so long as proper attribution is given to the journal # 
# article from which it was obtained.                                        #
#                                                                            #
##############################################################################
data_global
_audit_creation_method     SHELXL-97
_journal_date_recd_electronic     2013-12-07
_journal_date_accepted     2014-01-04
_journal_name_full     'Acta Crystallographica, Section E'
_journal_year     2014
_journal_volume     70
_journal_issue      2
_journal_page_first     o173
_journal_page_last     o173
_journal_paper_category     QO
_journal_paper_doi     10.1107/S1600536814000191
_journal_coeditor_code     CV5438
_publ_contact_author_name     'A. Subbiah Pandi'
_publ_contact_author_address
;
  Department of Physics
  Presidency College
  Chennai 600 005
  India
;
_publ_contact_author_email     'a_sp59@yahoo.in'
_publ_contact_author_fax     '044 091 2854 4894'
_publ_contact_author_phone     '044 091 24471061'
_publ_section_title
;\
(4<i>S</i>)-5'-Chloro-3,7,7-trimethyl-5,6,7,8-tetrahydro-4<i>H</i>-\
spiro[1,2-oxazolo[5,4-<i>b</i>]quinoline-4,3'-indole]-2',5-dione
;
loop_
    _publ_author_name
    _publ_author_address
    'E. Govindan'
;    Department of Physics
     Presidency College (Autonomous)
     Chennai 600 005
     India
;
    'PanneerSelvam Yuvaraj'
;    Industrial Chemistry Laboratory
     Central Leather Research Institute
     Adyar
     Chennai 600 020
     India
;
    'Boreddy Siva Rami Reddy'
;    Industrial Chemistry Laboratory
     Central Leather Research Institute
     Adyar
     Chennai 600 020
     India
;
    'Premalatha, K.'
;
    D. G. Vaishnav College (Autonomous)
    Arumbakkam
    Chennai 600 106
    India
;
    'A. SubbiahPandi'
;    Department of Physics
     Presidency College (Autonomous)
     Chennai 600 005
     India
;
data_I
_audit_creation_method     SHELXL-97
_database_code_depnum_ccdc_archive     'CCDC 952320'
_chemical_name_systematic
;\
(4<i>S</i>)-5'-Chloro-3,7,7-trimethyl-5,6,7,8-tetrahydro-4<i>H</i>-\
spiro[1,2-oxazolo[5,4-<i>b</i>]quinoline-4,3'-indole]-2',5-dione
;
_chemical_name_common     ?
_chemical_formula_moiety     'C20 H18 Cl N3 O3'
_chemical_formula_sum     'C20 H18 Cl N3 O3'
_chemical_formula_iupac     'C20 H18 Cl N3 O3'
_chemical_formula_weight     383.82
_chemical_melting_point     ?
_symmetry_cell_setting     orthorhombic
_symmetry_space_group_name_H-M     'P b c a'
_symmetry_space_group_name_Hall     '-P 2ac 2ab'
loop_
    _symmetry_equiv_pos_as_xyz
    'x, y, z'
    '-x+1/2, -y, z+1/2'
    'x+1/2, -y+1/2, -z'
    '-x, y+1/2, -z+1/2'
    '-x, -y, -z'
    'x-1/2, y, -z-1/2'
    '-x-1/2, y-1/2, z'
    'x, -y-1/2, z-1/2'
_cell_length_a     17.9320(7)
_cell_length_b     11.1120(4)
_cell_length_c     18.5968(7)
_cell_angle_alpha     90.00
_cell_angle_beta     90.00
_cell_angle_gamma     90.00
_cell_volume     3705.6(2)
_cell_formula_units_Z     8
_cell_measurement_reflns_used     2643
_cell_measurement_theta_min     2.19
_cell_measurement_theta_max     28.34
_cell_measurement_temperature     293(2)
_exptl_crystal_description     Block
_exptl_crystal_colour     White
_exptl_crystal_size_max     0.21
_exptl_crystal_size_mid     0.19
_exptl_crystal_size_min     0.18
_exptl_crystal_density_diffrn     1.376
_exptl_crystal_density_meas     ?
_exptl_crystal_density_method     'not measured'
_exptl_crystal_F_000     1600
_exptl_absorpt_coefficient_mu     0.232
_exptl_absorpt_correction_type     multi-scan
_exptl_absorpt_process_details     '(<i>SADABS</i>; Bruker, 2008)'
_exptl_absorpt_correction_T_min     0.952
_exptl_absorpt_correction_T_max     0.959
_exptl_special_details     ?
_diffrn_ambient_temperature     293(2)
_diffrn_radiation_type     MoK\a
_diffrn_radiation_wavelength     0.71073
_diffrn_radiation_source     'fine-focus sealed tube'
_diffrn_radiation_monochromator     graphite
_diffrn_measurement_device_type     'Bruker SMART APEXII CCD'
_diffrn_measurement_method     '\w and \f scans'
_diffrn_detector_area_resol_mean     ?
_diffrn_reflns_number     17841
_diffrn_reflns_av_R_equivalents     0.0316
_diffrn_reflns_av_sigmaI/netI     0.0384
_diffrn_reflns_theta_min     2.19
_diffrn_reflns_theta_max     28.34
_diffrn_reflns_theta_full     28.34
_diffrn_measured_fraction_theta_max     0.992
_diffrn_measured_fraction_theta_full     0.992
_diffrn_reflns_limit_h_min     -22
_diffrn_reflns_limit_h_max     23
_diffrn_reflns_limit_k_min     -14
_diffrn_reflns_limit_k_max     12
_diffrn_reflns_limit_l_min     -24
_diffrn_reflns_limit_l_max     24
_diffrn_standards_number     ?
_diffrn_standards_interval_count     ?
_diffrn_standards_interval_time     ?
_diffrn_standards_decay_%     ?
_refine_special_details
;
Refinement of <i>F</i>^2^ against ALL reflections. The weighted <i>R</i>-factor
<i>wR</i> and goodness of fit <i>S</i> are based on <i>F</i>^2^, conventional
<i>R</i>-factors <i>R</i> are based on <i>F</i>, with <i>F</i> set to zero for
negative <i>F</i>^2^. The threshold expression of <i>F</i>^2^ >
\s(<i>F</i>^2^) is used only for calculating <i>R</i>-factors(gt) <i>etc</i>.
and is not relevant to the choice of reflections for refinement.
<i>R</i>-factors based on <i>F</i>^2^ are statistically about twice as large
as those based on <i>F</i>, and <i>R</i>- factors based on ALL data will be
even larger.
;
_reflns_number_total     4590
_reflns_number_gt     2643
_reflns_threshold_expression     I>2sigma(I)
_refine_ls_structure_factor_coef     Fsqd
_refine_ls_matrix_type     full
_refine_ls_R_factor_all     0.0970
_refine_ls_R_factor_gt     0.0437
_refine_ls_wR_factor_gt     0.1024
_refine_ls_wR_factor_ref     0.1335
_refine_ls_goodness_of_fit_ref     1.011
_refine_ls_restrained_S_all     1.011
_refine_ls_number_reflns     4590
_refine_ls_number_parameters     247
_refine_ls_number_restraints     0
_refine_ls_hydrogen_treatment     constr
_refine_ls_weighting_scheme     calc
_refine_ls_weighting_details
         'calc w=1/[\s^2^(Fo^2^)+(0.0522P)^2^+1.5319P] where P=(Fo^2^+2Fc^2^)/3'
_atom_sites_solution_hydrogens     geom
_atom_sites_solution_primary     direct
_atom_sites_solution_secondary     difmap
_refine_ls_shift/su_max     0.000
_refine_ls_shift/su_mean     0.000
_refine_diff_density_max     0.285
_refine_diff_density_min     -0.359
_refine_ls_extinction_method     none
_refine_ls_extinction_coef     ?
loop_
    _atom_type_symbol
    _atom_type_description
    _atom_type_scat_dispersion_real
    _atom_type_scat_dispersion_imag
    _atom_type_scat_source
    'C' 'C' 0.0033 0.0016
                         'International Tables Vol C Tables 4.2.6.8 and 6.1.1.4'
    'H' 'H' 0.0000 0.0000
                         'International Tables Vol C Tables 4.2.6.8 and 6.1.1.4'
    'N' 'N' 0.0061 0.0033
                         'International Tables Vol C Tables 4.2.6.8 and 6.1.1.4'
    'O' 'O' 0.0106 0.0060
                         'International Tables Vol C Tables 4.2.6.8 and 6.1.1.4'
    'Cl' 'Cl' 0.1484 0.1585
                         'International Tables Vol C Tables 4.2.6.8 and 6.1.1.4'
_computing_data_collection     '<i>APEX2</i> (Bruker, 2008)'
_computing_cell_refinement     '<i>SAINT</i> (Bruker, 2008)'
_computing_data_reduction     '<i>SAINT</i> (Bruker, 2008)'
_computing_structure_solution     '<i>SHELXS97</i> (Sheldrick, 2008)'
_computing_structure_refinement     '<i>SHELXL97</i> (Sheldrick, 2008)'
_computing_molecular_graphics     '<i>ORTEP-3 for Windows</i> (Farrugia, 2012)'
_computing_publication_material
              '<i>SHELXL97</i> (Sheldrick, 2008) and <i>PLATON</i> (Spek, 2009)'
loop_
    _atom_site_type_symbol
    _atom_site_label
    _atom_site_fract_x
    _atom_site_fract_y
    _atom_site_fract_z
    _atom_site_U_iso_or_equiv
    _atom_site_adp_type
    _atom_site_calc_flag
    _atom_site_refinement_flags
    _atom_site_occupancy
    _atom_site_symmetry_multiplicity
    _atom_site_disorder_assembly
    _atom_site_disorder_group
    C C3 0.72085(13) 0.4404(3) 0.61785(14) 0.0621(7) Uani d . 1 1 . .
    C C4 0.70766(15) 0.5417(3) 0.57753(16) 0.0718(8) Uani d . 1 1 . .
    H H4 0.7341 0.6117 0.5874 0.086 Uiso calc R 1 1 . .
    C C5 0.65605(15) 0.5416(2) 0.52285(14) 0.0611(7) Uani d . 1 1 . .
    H H5 0.6470 0.6104 0.4957 0.073 Uiso calc R 1 1 . .
    C C6 0.61833(12) 0.43645(18) 0.50978(11) 0.0441(5) Uani d . 1 1 . .
    C C7 0.53305(12) 0.30227(16) 0.46674(10) 0.0372(5) Uani d . 1 1 . .
    C C8 0.58105(11) 0.23360(16) 0.52297(9) 0.0339(4) Uani d . 1 1 . .
    C C1 0.63164(11) 0.33335(17) 0.54984(11) 0.0404(5) Uani d . 1 1 . .
    C C2 0.68261(11) 0.3336(2) 0.60484(12) 0.0483(5) Uani d . 1 1 . .
    H H2 0.6913 0.2651 0.6323 0.058 Uiso calc R 1 1 . .
    C C11 0.70709(15) 0.2294(2) 0.38484(14) 0.0646(7) Uani d . 1 1 . .
    H H11A 0.7397 0.1972 0.3487 0.097 Uiso calc R 1 1 . .
    H H11B 0.7348 0.2821 0.4158 0.097 Uiso calc R 1 1 . .
    H H11C 0.6675 0.2736 0.3622 0.097 Uiso calc R 1 1 . .
    C C10 0.67503(11) 0.12915(19) 0.42792(11) 0.0430(5) Uani d . 1 1 . .
    N N2 0.69504(10) 0.01800(17) 0.41311(10) 0.0512(5) Uani d . 1 1 . .
    C C12 0.61464(11) 0.01774(17) 0.50416(10) 0.0369(4) Uani d . 1 1 . .
    C C9 0.62300(11) 0.13389(16) 0.48535(10) 0.0352(4) Uani d . 1 1 . .
    C C14 0.53339(10) 0.17653(16) 0.58196(9) 0.0328(4) Uani d . 1 1 . .
    C C13 0.53320(11) 0.05668(16) 0.59824(9) 0.0342(4) Uani d . 1 1 . .
    N N3 0.57236(9) -0.02562(14) 0.55869(8) 0.0410(4) Uani d . 1 1 . .
    H H3 0.5702 -0.1014 0.5680 0.049 Uiso calc R 1 1 . .
    C C18 0.49051(12) 0.00573(18) 0.66015(10) 0.0419(5) Uani d . 1 1 . .
    H H18A 0.5191 -0.0597 0.6810 0.050 Uiso calc R 1 1 . .
    H H18B 0.4440 -0.0276 0.6424 0.050 Uiso calc R 1 1 . .
    C C17 0.47298(12) 0.09738(19) 0.71891(10) 0.0430(5) Uani d . 1 1 . .
    C C16 0.43875(12) 0.20721(19) 0.68196(11) 0.0450(5) Uani d . 1 1 . .
    H H16A 0.3899 0.1854 0.6638 0.054 Uiso calc R 1 1 . .
    H H16B 0.4319 0.2702 0.7175 0.054 Uiso calc R 1 1 . .
    C C15 0.48421(11) 0.25641(17) 0.62112(10) 0.0365(4) Uani d . 1 1 . .
    C C20 0.54316(14) 0.1327(2) 0.75966(12) 0.0585(6) Uani d . 1 1 . .
    H H20A 0.5308 0.1907 0.7960 0.088 Uiso calc R 1 1 . .
    H H20B 0.5786 0.1669 0.7268 0.088 Uiso calc R 1 1 . .
    H H20C 0.5644 0.0626 0.7819 0.088 Uiso calc R 1 1 . .
    C C19 0.41680(15) 0.0438(2) 0.77122(13) 0.0644(7) Uani d . 1 1 . .
    H H19A 0.4374 -0.0274 0.7927 0.097 Uiso calc R 1 1 . .
    H H19B 0.3719 0.0235 0.7459 0.097 Uiso calc R 1 1 . .
    H H19C 0.4057 0.1015 0.8081 0.097 Uiso calc R 1 1 . .
    N N1 0.56218(10) 0.41421(14) 0.45939(9) 0.0460(4) Uani d . 1 1 . .
    H H1 0.5478 0.4654 0.4276 0.055 Uiso calc R 1 1 . .
    O O2 0.65528(8) -0.05644(12) 0.46364(7) 0.0470(4) Uani d . 1 1 . .
    O O1 0.48047(8) 0.26181(12) 0.43288(7) 0.0459(4) Uani d . 1 1 . .
    O O3 0.47829(9) 0.36227(12) 0.60321(8) 0.0500(4) Uani d . 1 1 . .
    Cl Cl1 0.78469(4) 0.44523(9) 0.68787(4) 0.1018(3) Uani d . 1 1 . .
loop_
    _atom_site_aniso_label
    _atom_site_aniso_U_11
    _atom_site_aniso_U_22
    _atom_site_aniso_U_33
    _atom_site_aniso_U_12
    _atom_site_aniso_U_13
    _atom_site_aniso_U_23
    C3 0.0460(14) 0.0766(19) 0.0638(15) -0.0167(13) 0.0158(12) -0.0339(14)
    C4 0.0681(17) 0.0589(17) 0.089(2) -0.0330(14) 0.0337(16) -0.0327(15)
    C5 0.0736(17) 0.0354(12) 0.0744(17) -0.0175(11) 0.0311(15) -0.0130(11)
    C6 0.0548(13) 0.0296(11) 0.0478(11) -0.0074(9) 0.0184(10) -0.0068(9)
    C7 0.0561(13) 0.0227(10) 0.0327(9) 0.0033(9) 0.0095(9) 0.0017(8)
    C8 0.0453(11) 0.0244(9) 0.0321(9) 0.0000(8) 0.0028(8) -0.0019(7)
    C1 0.0475(12) 0.0326(11) 0.0413(10) -0.0037(9) 0.0102(9) -0.0094(8)
    C2 0.0436(12) 0.0506(13) 0.0506(12) -0.0015(10) 0.0073(10) -0.0184(10)
    C11 0.0714(17) 0.0578(16) 0.0646(15) -0.0068(13) 0.0226(13) -0.0022(12)
    C10 0.0437(12) 0.0454(13) 0.0398(11) 0.0003(10) 0.0003(9) -0.0071(9)
    N2 0.0558(11) 0.0495(12) 0.0484(10) 0.0047(9) 0.0043(9) -0.0093(9)
    C12 0.0457(12) 0.0294(10) 0.0357(10) 0.0046(9) -0.0051(9) -0.0056(8)
    C9 0.0425(11) 0.0297(10) 0.0335(9) 0.0007(8) -0.0018(8) -0.0038(8)
    C14 0.0451(11) 0.0250(9) 0.0285(9) -0.0002(8) -0.0009(8) 0.0005(7)
    C13 0.0445(11) 0.0278(10) 0.0303(9) -0.0012(8) -0.0061(8) -0.0009(7)
    N3 0.0613(11) 0.0222(8) 0.0395(9) 0.0039(7) -0.0019(8) 0.0013(7)
    C18 0.0578(13) 0.0302(10) 0.0378(10) -0.0050(9) -0.0038(9) 0.0073(8)
    C17 0.0569(13) 0.0395(11) 0.0327(10) -0.0024(10) 0.0033(9) 0.0049(8)
    C16 0.0541(13) 0.0392(12) 0.0418(11) 0.0018(10) 0.0077(10) 0.0023(9)
    C15 0.0474(11) 0.0284(10) 0.0337(9) 0.0002(8) -0.0013(9) -0.0006(8)
    C20 0.0742(17) 0.0651(16) 0.0361(11) -0.0030(13) -0.0064(11) -0.0025(11)
    C19 0.0755(17) 0.0656(16) 0.0520(13) -0.0035(13) 0.0155(13) 0.0179(12)
    N1 0.0712(12) 0.0234(8) 0.0433(9) -0.0020(8) 0.0098(9) 0.0063(7)
    O2 0.0580(9) 0.0355(8) 0.0474(8) 0.0102(7) 0.0002(7) -0.0086(6)
    O1 0.0630(9) 0.0329(8) 0.0418(8) -0.0007(7) -0.0082(7) 0.0052(6)
    O3 0.0726(10) 0.0265(7) 0.0508(9) 0.0072(7) 0.0112(8) 0.0040(6)
    Cl1 0.0629(5) 0.1486(8) 0.0938(6) -0.0320(5) -0.0028(4) -0.0515(5)
_geom_special_details
;
All e.s.d.'s (except the e.s.d. in the dihedral angle between two l.s. planes)
are estimated using the full covariance matrix. The cell e.s.d.'s are taken
into account individually in the estimation of e.s.d.'s in distances, angles
and torsion angles; correlations between e.s.d.'s in cell parameters are only
used when they are defined by crystal symmetry. An approximate (isotropic)
treatment of cell e.s.d.'s is used for estimating e.s.d.'s involving l.s.
planes.
;
loop_
    _geom_bond_atom_site_label_1
    _geom_bond_atom_site_label_2
    _geom_bond_site_symmetry_2
    _geom_bond_distance
    _geom_bond_publ_flag
    C3 C4 . 1.373(4) ?
    C3 C2 . 1.392(3) ?
    C3 Cl1 . 1.735(3) ?
    C4 C5 . 1.375(4) ?
    C4 H4 . 0.9300 ?
    C5 C6 . 1.372(3) ?
    C5 H5 . 0.9300 ?
    C6 C1 . 1.387(3) ?
    C6 N1 . 1.397(3) ?
    C7 O1 . 1.220(2) ?
    C7 N1 . 1.356(2) ?
    C7 C8 . 1.555(3) ?
    C8 C9 . 1.511(3) ?
    C8 C1 . 1.517(3) ?
    C8 C14 . 1.528(2) ?
    C1 C2 . 1.372(3) ?
    C2 H2 . 0.9300 ?
    C11 C10 . 1.488(3) ?
    C11 H11A . 0.9600 ?
    C11 H11B . 0.9600 ?
    C11 H11C . 0.9600 ?
    C10 N2 . 1.315(3) ?
    C10 C9 . 1.419(3) ?
    N2 O2 . 1.441(2) ?
    C12 O2 . 1.333(2) ?
    C12 C9 . 1.346(3) ?
    C12 N3 . 1.355(2) ?
    C14 C13 . 1.366(2) ?
    C14 C15 . 1.448(3) ?
    C13 N3 . 1.368(2) ?
    C13 C18 . 1.494(3) ?
    N3 H3 . 0.8600 ?
    C18 C17 . 1.527(3) ?
    C18 H18A . 0.9700 ?
    C18 H18B . 0.9700 ?
    C17 C20 . 1.520(3) ?
    C17 C19 . 1.522(3) ?
    C17 C16 . 1.529(3) ?
    C16 C15 . 1.498(3) ?
    C16 H16A . 0.9700 ?
    C16 H16B . 0.9700 ?
    C15 O3 . 1.227(2) ?
    C20 H20A . 0.9600 ?
    C20 H20B . 0.9600 ?
    C20 H20C . 0.9600 ?
    C19 H19A . 0.9600 ?
    C19 H19B . 0.9600 ?
    C19 H19C . 0.9600 ?
    N1 H1 . 0.8600 ?
loop_
    _geom_angle_atom_site_label_1
    _geom_angle_atom_site_label_2
    _geom_angle_atom_site_label_3
    _geom_angle_site_symmetry_1
    _geom_angle_site_symmetry_3
    _geom_angle
    _geom_angle_publ_flag
    C4 C3 C2 . . 121.3(2) ?
    C4 C3 Cl1 . . 119.9(2) ?
    C2 C3 Cl1 . . 118.8(2) ?
    C3 C4 C5 . . 121.3(2) ?
    C3 C4 H4 . . 119.4 ?
    C5 C4 H4 . . 119.4 ?
    C6 C5 C4 . . 117.6(2) ?
    C6 C5 H5 . . 121.2 ?
    C4 C5 H5 . . 121.2 ?
    C5 C6 C1 . . 121.6(2) ?
    C5 C6 N1 . . 128.7(2) ?
    C1 C6 N1 . . 109.76(17) ?
    O1 C7 N1 . . 125.72(18) ?
    O1 C7 C8 . . 126.47(16) ?
    N1 C7 C8 . . 107.75(17) ?
    C9 C8 C1 . . 113.00(16) ?
    C9 C8 C14 . . 107.84(15) ?
    C1 C8 C14 . . 113.66(15) ?
    C9 C8 C7 . . 108.91(14) ?
    C1 C8 C7 . . 101.19(15) ?
    C14 C8 C7 . . 112.14(15) ?
    C2 C1 C6 . . 120.90(19) ?
    C2 C1 C8 . . 130.20(19) ?
    C6 C1 C8 . . 108.89(18) ?
    C1 C2 C3 . . 117.3(2) ?
    C1 C2 H2 . . 121.3 ?
    C3 C2 H2 . . 121.3 ?
    C10 C11 H11A . . 109.5 ?
    C10 C11 H11B . . 109.5 ?
    H11A C11 H11B . . 109.5 ?
    C10 C11 H11C . . 109.5 ?
    H11A C11 H11C . . 109.5 ?
    H11B C11 H11C . . 109.5 ?
    N2 C10 C9 . . 111.83(19) ?
    N2 C10 C11 . . 119.01(19) ?
    C9 C10 C11 . . 129.16(19) ?
    C10 N2 O2 . . 105.51(16) ?
    O2 C12 C9 . . 112.65(17) ?
    O2 C12 N3 . . 120.60(17) ?
    C9 C12 N3 . . 126.73(17) ?
    C12 C9 C10 . . 103.49(17) ?
    C12 C9 C8 . . 121.84(17) ?
    C10 C9 C8 . . 134.67(17) ?
    C13 C14 C15 . . 119.00(17) ?
    C13 C14 C8 . . 124.41(16) ?
    C15 C14 C8 . . 116.57(15) ?
    C14 C13 N3 . . 122.11(17) ?
    C14 C13 C18 . . 122.80(17) ?
    N3 C13 C18 . . 115.09(16) ?
    C12 N3 C13 . . 116.88(15) ?
    C12 N3 H3 . . 121.6 ?
    C13 N3 H3 . . 121.6 ?
    C13 C18 C17 . . 113.85(16) ?
    C13 C18 H18A . . 108.8 ?
    C17 C18 H18A . . 108.8 ?
    C13 C18 H18B . . 108.8 ?
    C17 C18 H18B . . 108.8 ?
    H18A C18 H18B . . 107.7 ?
    C20 C17 C19 . . 109.29(18) ?
    C20 C17 C18 . . 111.00(18) ?
    C19 C17 C18 . . 109.45(18) ?
    C20 C17 C16 . . 110.52(18) ?
    C19 C17 C16 . . 109.49(18) ?
    C18 C17 C16 . . 107.06(16) ?
    C15 C16 C17 . . 114.35(17) ?
    C15 C16 H16A . . 108.7 ?
    C17 C16 H16A . . 108.7 ?
    C15 C16 H16B . . 108.7 ?
    C17 C16 H16B . . 108.7 ?
    H16A C16 H16B . . 107.6 ?
    O3 C15 C14 . . 120.25(17) ?
    O3 C15 C16 . . 120.52(18) ?
    C14 C15 C16 . . 119.19(17) ?
    C17 C20 H20A . . 109.5 ?
    C17 C20 H20B . . 109.5 ?
    H20A C20 H20B . . 109.5 ?
    C17 C20 H20C . . 109.5 ?
    H20A C20 H20C . . 109.5 ?
    H20B C20 H20C . . 109.5 ?
    C17 C19 H19A . . 109.5 ?
    C17 C19 H19B . . 109.5 ?
    H19A C19 H19B . . 109.5 ?
    C17 C19 H19C . . 109.5 ?
    H19A C19 H19C . . 109.5 ?
    H19B C19 H19C . . 109.5 ?
    C7 N1 C6 . . 111.84(17) ?
    C7 N1 H1 . . 124.1 ?
    C6 N1 H1 . . 124.1 ?
    C12 O2 N2 . . 106.51(14) ?
loop_
    _geom_torsion_atom_site_label_1
    _geom_torsion_atom_site_label_2
    _geom_torsion_atom_site_label_3
    _geom_torsion_atom_site_label_4
    _geom_torsion_site_symmetry_1
    _geom_torsion_site_symmetry_2
    _geom_torsion_site_symmetry_3
    _geom_torsion_site_symmetry_4
    _geom_torsion
    _geom_torsion_publ_flag
    C2 C3 C4 C5 . . . . 0.1(4) ?
    Cl1 C3 C4 C5 . . . . -178.35(18) ?
    C3 C4 C5 C6 . . . . -0.2(3) ?
    C4 C5 C6 C1 . . . . -0.3(3) ?
    C4 C5 C6 N1 . . . . 177.8(2) ?
    O1 C7 C8 C9 . . . . 65.4(2) ?
    N1 C7 C8 C9 . . . . -111.86(17) ?
    O1 C7 C8 C1 . . . . -175.38(18) ?
    N1 C7 C8 C1 . . . . 7.40(18) ?
    O1 C7 C8 C14 . . . . -53.9(2) ?
    N1 C7 C8 C14 . . . . 128.87(16) ?
    C5 C6 C1 C2 . . . . 0.9(3) ?
    N1 C6 C1 C2 . . . . -177.55(17) ?
    C5 C6 C1 C8 . . . . 179.47(18) ?
    N1 C6 C1 C8 . . . . 1.1(2) ?
    C9 C8 C1 C2 . . . . -70.3(2) ?
    C14 C8 C1 C2 . . . . 53.0(3) ?
    C7 C8 C1 C2 . . . . 173.4(2) ?
    C9 C8 C1 C6 . . . . 111.28(18) ?
    C14 C8 C1 C6 . . . . -125.39(17) ?
    C7 C8 C1 C6 . . . . -5.00(19) ?
    C6 C1 C2 C3 . . . . -0.9(3) ?
    C8 C1 C2 C3 . . . . -179.21(19) ?
    C4 C3 C2 C1 . . . . 0.5(3) ?
    Cl1 C3 C2 C1 . . . . 178.95(15) ?
    C9 C10 N2 O2 . . . . -0.7(2) ?
    C11 C10 N2 O2 . . . . 179.71(19) ?
    O2 C12 C9 C10 . . . . -0.8(2) ?
    N3 C12 C9 C10 . . . . 177.44(18) ?
    O2 C12 C9 C8 . . . . 178.75(16) ?
    N3 C12 C9 C8 . . . . -3.0(3) ?
    N2 C10 C9 C12 . . . . 1.0(2) ?
    C11 C10 C9 C12 . . . . -179.5(2) ?
    N2 C10 C9 C8 . . . . -178.5(2) ?
    C11 C10 C9 C8 . . . . 1.0(4) ?
    C1 C8 C9 C12 . . . . 127.5(2) ?
    C14 C8 C9 C12 . . . . 1.0(2) ?
    C7 C8 C9 C12 . . . . -120.92(19) ?
    C1 C8 C9 C10 . . . . -53.1(3) ?
    C14 C8 C9 C10 . . . . -179.6(2) ?
    C7 C8 C9 C10 . . . . 58.5(3) ?
    C9 C8 C14 C13 . . . . 2.9(2) ?
    C1 C8 C14 C13 . . . . -123.2(2) ?
    C7 C8 C14 C13 . . . . 122.75(19) ?
    C9 C8 C14 C15 . . . . -175.48(16) ?
    C1 C8 C14 C15 . . . . 58.4(2) ?
    C7 C8 C14 C15 . . . . -55.6(2) ?
    C15 C14 C13 N3 . . . . 173.17(17) ?
    C8 C14 C13 N3 . . . . -5.1(3) ?
    C15 C14 C13 C18 . . . . -6.8(3) ?
    C8 C14 C13 C18 . . . . 174.89(17) ?
    O2 C12 N3 C13 . . . . 179.11(16) ?
    C9 C12 N3 C13 . . . . 1.0(3) ?
    C14 C13 N3 C12 . . . . 3.1(3) ?
    C18 C13 N3 C12 . . . . -176.94(16) ?
    C14 C13 C18 C17 . . . . -22.5(3) ?
    N3 C13 C18 C17 . . . . 157.52(17) ?
    C13 C18 C17 C20 . . . . -70.7(2) ?
    C13 C18 C17 C19 . . . . 168.61(18) ?
    C13 C18 C17 C16 . . . . 50.0(2) ?
    C20 C17 C16 C15 . . . . 68.5(2) ?
    C19 C17 C16 C15 . . . . -171.06(18) ?
    C18 C17 C16 C15 . . . . -52.5(2) ?
    C13 C14 C15 O3 . . . . -173.34(18) ?
    C8 C14 C15 O3 . . . . 5.1(3) ?
    C13 C14 C15 C16 . . . . 4.5(3) ?
    C8 C14 C15 C16 . . . . -177.07(17) ?
    C17 C16 C15 O3 . . . . -155.17(19) ?
    C17 C16 C15 C14 . . . . 27.0(3) ?
    O1 C7 N1 C6 . . . . 175.33(18) ?
    C8 C7 N1 C6 . . . . -7.4(2) ?
    C5 C6 N1 C7 . . . . -174.1(2) ?
    C1 C6 N1 C7 . . . . 4.2(2) ?
    C9 C12 O2 N2 . . . . 0.4(2) ?
    N3 C12 O2 N2 . . . . -177.96(16) ?
    C10 N2 O2 C12 . . . . 0.2(2) ?
loop_
    _geom_hbond_atom_site_label_D
    _geom_hbond_atom_site_label_H
    _geom_hbond_atom_site_label_A
    _geom_hbond_site_symmetry_A
    _geom_hbond_distance_DH
    _geom_hbond_distance_HA
    _geom_hbond_distance_DA
    _geom_hbond_angle_DHA
    N1 H1 O3 5_666 0.86 2.05 2.837(2) 151
    N3 H3 O1 5_656 0.86 2.00 2.795(2) 153
_iucr_refine_instructions_details
;
TITL aspyr15 in P b c a
CELL  0.71073  17.9320  11.1120  18.5968   90.000   90.000   90.000
ZERR     8.00   0.0007   0.0004   0.0007    0.000    0.000    0.000
LATT   1
SYMM  1/2 - X, - Y, 1/2 + Z
SYMM  1/2 + X, 1/2 - Y, - Z
SYMM  - X, 1/2 + Y, 1/2 - Z
SFAC  C    H    N    O    CL
UNIT  160  144  24   24   8
MERG   2
FMAP   2
PLAN   25
EQIV $1 -x+1, -y+1, -z+1
HTAB N1, O3_$1
EQIV $2 -x+1, -y, -z+1
HTAB N3, O1_$2
ACTA
BOND   $H
CONF
L.S.  10
WGHT    0.052200    1.531900
FVAR       0.09838
C3    1    0.720854    0.440400    0.617848    11.00000    0.04597
0.07663 =
         0.06379   -0.03388    0.01580   -0.01669
C4    1    0.707655    0.541682    0.577531    11.00000    0.06813
 0.05886 =
         0.08852   -0.03274    0.03368   -0.03301
AFIX  43
H4    2    0.734139    0.611718    0.587403    11.00000   -1.20000
AFIX   0
C5    1    0.656053    0.541610    0.522847    11.00000    0.07360
 0.03537 =
         0.07441   -0.01304    0.03106   -0.01751
AFIX  43
H5    2    0.647046    0.610373    0.495694    11.00000   -1.20000
AFIX   0
C6    1    0.618328    0.436451    0.509780    11.00000    0.05476
0.02964 =
         0.04778   -0.00684    0.01844   -0.00744
C7    1    0.533053    0.302271    0.466742    11.00000    0.05607
 0.02273 =
         0.03269    0.00166    0.00954    0.00335
C8    1    0.581053    0.233602    0.522974    11.00000    0.04530
0.02436 =
         0.03207   -0.00188    0.00283   -0.00004
C1    1    0.631639    0.333348    0.549838    11.00000    0.04745
0.03256 =
         0.04130   -0.00942    0.01024   -0.00370
C2    1    0.682612    0.333577    0.604842    11.00000    0.04359
 0.05064 =
         0.05056   -0.01841    0.00734   -0.00147
AFIX  43
H2    2    0.691275    0.265092    0.632348    11.00000   -1.20000
AFIX   0
C11   1    0.707090    0.229393    0.384844    11.00000    0.07136
0.05776 =
         0.06455   -0.00219    0.02262   -0.00678
AFIX 137
H11A  2    0.739675    0.197193    0.348685    11.00000   -1.50000
H11B  2    0.734764    0.282108    0.415837    11.00000   -1.50000
H11C  2    0.667520    0.273566    0.362210    11.00000   -1.50000
AFIX   0
C10   1    0.675031    0.129148    0.427922    11.00000    0.04366
0.04544 =
         0.03983   -0.00710    0.00029    0.00028
N2    3    0.695041    0.018001    0.413109    11.00000    0.05584
0.04946 =
         0.04836   -0.00933    0.00427    0.00467
C12   1    0.614640    0.017740    0.504158    11.00000    0.04567
0.02936 =
         0.03571   -0.00561   -0.00506    0.00461
C9    1    0.622997    0.133891    0.485353    11.00000    0.04246
 0.02970 =
         0.03355   -0.00380   -0.00183    0.00069
C14   1    0.533388    0.176529    0.581956    11.00000    0.04506
0.02500 =
         0.02849    0.00047   -0.00092   -0.00022
C13   1    0.533199    0.056682    0.598239    11.00000    0.04452
0.02782 =
         0.03028   -0.00090   -0.00610   -0.00117
N3    3    0.572357   -0.025622    0.558691    11.00000    0.06130
0.02215 =
         0.03953    0.00125   -0.00191    0.00385
AFIX  43
H3    2    0.570239   -0.101353    0.568002    11.00000   -1.20000
AFIX   0
C18   1    0.490514    0.005726    0.660150    11.00000    0.05778
0.03019 =
         0.03779    0.00734   -0.00376   -0.00503
AFIX  23
H18A  2    0.519055   -0.059683    0.681023    11.00000   -1.20000
H18B  2    0.444049   -0.027615    0.642364    11.00000   -1.20000
AFIX   0
C17   1    0.472985    0.097379    0.718915    11.00000    0.05688
0.03954 =
         0.03266    0.00492    0.00334   -0.00244
C16   1    0.438748    0.207207    0.681958    11.00000    0.05406
0.03921 =
         0.04183    0.00232    0.00768    0.00177
AFIX  23
H16A  2    0.389860    0.185437    0.663814    11.00000   -1.20000
H16B  2    0.431904    0.270154    0.717488    11.00000   -1.20000
AFIX   0
C15   1    0.484205    0.256414    0.621122    11.00000    0.04740
0.02842 =
         0.03370   -0.00064   -0.00135    0.00015
C20   1    0.543164    0.132658    0.759661    11.00000    0.07417
0.06513 =
         0.03612   -0.00246   -0.00639   -0.00300
AFIX 137
H20A  2    0.530832    0.190732    0.795983    11.00000   -1.50000
H20B  2    0.578608    0.166922    0.726835    11.00000   -1.50000
H20C  2    0.564364    0.062595    0.781894    11.00000   -1.50000
AFIX   0
C19   1    0.416798    0.043811    0.771222    11.00000    0.07551
0.06556 =
         0.05204    0.01789    0.01547   -0.00351
AFIX 137
H19A  2    0.437390   -0.027400    0.792669    11.00000   -1.50000
H19B  2    0.371885    0.023541    0.745872    11.00000   -1.50000
H19C  2    0.405672    0.101498    0.808122    11.00000   -1.50000
AFIX   0
N1    3    0.562184    0.414214    0.459386    11.00000    0.07118
0.02339 =
         0.04331    0.00628    0.00981   -0.00201
AFIX  43
H1    2    0.547838    0.465352    0.427550    11.00000   -1.20000
AFIX   0
O2    4    0.655282   -0.056436    0.463643    11.00000    0.05800
0.03555 =
         0.04740   -0.00856    0.00024    0.01023
O1    4    0.480470    0.261806    0.432885    11.00000    0.06297
0.03286 =
         0.04177    0.00523   -0.00820   -0.00072
O3    4    0.478285    0.362267    0.603212    11.00000    0.07264
0.02649 =
         0.05077    0.00400    0.01123    0.00724
CL1   5    0.784689    0.445235    0.687874    11.00000    0.06289
0.14861 =
         0.09380   -0.05147   -0.00283   -0.03201
HKLF 4
REM  aspyr15 in P b c a
REM R1 =  0.0437 for   2643 Fo > 4sig(Fo)  and  0.0970 for all   4590 data
REM    247 parameters refined using      0 restraints
END
WGHT      0.0522      1.5322
REM Highest difference peak  0.285,  deepest hole -0.359,  1-sigma level  0.045
Q1    1   0.7876  0.4768  0.6772  11.00000  0.05    0.28
Q2    1   0.8139  0.3716  0.6733  11.00000  0.05    0.22
Q3    1   0.6084  0.2807  0.5424  11.00000  0.05    0.21
Q4    1   0.5656  0.2044  0.5580  11.00000  0.05    0.20
Q5    1   0.7727  0.1993  0.3816  11.00000  0.05    0.20
Q6    1   0.6230  0.1338  0.4390  11.00000  0.05    0.20
Q7    1   0.6755  0.1438  0.4757  11.00000  0.05    0.19
Q8    1   0.6346  0.3468  0.5870  11.00000  0.05    0.18
Q9    1   0.7767  0.4379  0.6370  11.00000  0.05    0.18
Q10   1   0.6038  0.1825  0.5025  11.00000  0.05    0.18
Q11   1   0.7372  0.4307  0.7166  11.00000  0.05    0.17
Q12   1   0.5493  0.1413  0.8150  11.00000  0.05    0.16
Q13   1   0.3709 -0.0269  0.7321  11.00000  0.05    0.16
Q14   1   0.7227  0.4439  0.6619  11.00000  0.05    0.16
Q15   1   0.3678  0.0469  0.7583  11.00000  0.05    0.16
Q16   1   0.8388  0.4544  0.6381  11.00000  0.05    0.16
Q17   1   0.6950  0.2350  0.3289  11.00000  0.05    0.16
Q18   1   0.6176  0.1807  0.3938  11.00000  0.05    0.16
Q19   1   0.4610  0.1433  0.7054  11.00000  0.05    0.15
Q20   1   0.4636  0.2254  0.6497  11.00000  0.05    0.15
Q21   1   0.3979  0.2625  0.7098  11.00000  0.05    0.15
Q22   1   0.6414 -0.0523  0.5916  11.00000  0.05    0.15
Q23   1   0.4545  0.0730  0.7436  11.00000  0.05    0.15
Q24   1   0.5291  0.2194  0.6124  11.00000  0.05    0.15
Q25   1   0.5350  0.0173  0.5681  11.00000  0.05    0.15
;
