# Supplementary material for: (4S)-5′-Chloro-3,7,7-trimethyl-5,6,7,8-tetra­hydro-4H-spiro­[1,2-oxazolo[5,4-b]quinoline-4,3′-indole]-2′,5-dione
Source: Acta Crystallogr Sect E Struct Rep Online. 2014 Jan 18;70(Pt 2):o173. doi: 10.1107/S1600536814000191 (PMC3998327; doi:10.1107/S1600536814000191)
Supplement: Supplementary file 2 [file e-70-0o173-Isup2.hkl]

# 
# h,k,l, Fc-squared, Fo-squared, sigma(Fo-squared) and status flag 
# 
data_I
_shelx_title ' aspyr15 in P b c a' 
_shelx_refln_list_code          4 
_shelx_F_calc_maximum      329.09 
_exptl_crystal_F_000      1600.00 
_reflns_d_resolution_high  0.7485 
 
loop_ 
 _symmetry_equiv_pos_as_xyz 
 'x, y, z' 
 '-x+1/2, -y, z+1/2' 
 'x+1/2, -y+1/2, -z' 
 '-x, y+1/2, -z+1/2' 
 '-x, -y, -z' 
 'x-1/2, y, -z-1/2' 
 '-x-1/2, y-1/2, z' 
 'x, -y-1/2, z-1/2' 
 
_cell_length_a    17.9320 
_cell_length_b    11.1120 
_cell_length_c    18.5968 
_cell_angle_alpha  90.000 
_cell_angle_beta   90.000 
_cell_angle_gamma  90.000 
 
_shelx_F_squared_multiplier     1.000 
 
loop_ 
 _refln_index_h 
 _refln_index_k 
 _refln_index_l 
 _refln_F_squared_calc 
 _refln_F_squared_meas 
 _refln_F_squared_sigma 
 _refln_observed_status 
   2   0   0    45352.58    40995.53    495.67 o 
   4   0   0    24716.85    23178.59    314.62 o 
   6   0   0     6679.98     6748.54     84.08 o 
   8   0   0     3714.36     3241.59     52.48 o 
  10   0   0     1231.39     1243.95     26.57 o 
  12   0   0     6130.30     6515.74    102.04 o 
  14   0   0      700.89      653.00     26.03 o 
  16   0   0      843.82      801.81     39.26 o 
  18   0   0        9.35        3.10     18.60 o 
   2   1   0    19765.48    19578.15    211.18 o 
   4   1   0     1827.00     1665.49     19.85 o 
   6   1   0      436.30      507.80     13.31 o 
   8   1   0      659.51      691.42     10.77 o 
  10   1   0      657.87      737.83     12.48 o 
  12   1   0        9.26        2.73      4.52 o 
  14   1   0     1883.42     1993.02     39.20 o 
  16   1   0      945.23      997.14     31.78 o 
  18   1   0        3.13       -5.17     13.15 o 
   0   2   0    42453.29    43320.29    981.59 o 
   2   2   0    29302.61    30051.21    271.40 o 
   4   2   0     4979.84     4937.83     63.78 o 
   6   2   0     2230.46     2092.41     24.89 o 
   8   2   0      419.03      329.43      8.16 o 
  10   2   0      416.74      389.02     18.41 o 
  12   2   0      482.19      482.03     12.09 o 
  14   2   0     1519.93     1647.98     39.37 o 
  16   2   0      289.71      300.48     20.15 o 
  18   2   0      838.83      952.66     47.53 o 
  20   2   0       17.38        8.27     22.73 o 
   2   3   0     1851.06     1919.60     25.78 o 
   4   3   0    16757.58    16461.97    149.44 o 
   6   3   0     1341.46     1482.40     21.11 o 
   8   3   0     3020.03     2742.72     33.07 o 
  10   3   0      275.39      324.47      9.59 o 
  12   3   0      659.91      694.39     16.52 o 
  14   3   0      906.22      886.34     21.47 o 
  16   3   0     1214.79     1228.71     30.73 o 
  18   3   0     1275.82     1470.32     62.00 o 
  20   3   0        5.52       -2.07     21.70 o 
   0   4   0    16909.96    16799.71    384.37 o 
   2   4   0        2.12        5.77      2.68 o 
   4   4   0     2871.27     2973.01     32.74 o 
   6   4   0      839.68      941.34     12.83 o 
   8   4   0       77.56       83.21      4.73 o 
  10   4   0     2883.28     3045.92     37.87 o 
  12   4   0      623.44      678.20     16.74 o 
  14   4   0     1657.76     1754.77     32.41 o 
  16   4   0      122.54      158.80     26.35 o 
  18   4   0       12.69       -9.30     21.70 o 
  20   4   0       18.98       20.67     23.76 o 
   2   5   0    11244.07    12275.76    148.11 o 
   4   5   0     3120.23     3307.26     44.18 o 
   6   5   0      512.66      457.62      9.39 o 
   8   5   0     1871.88     1915.33     23.09 o 
  10   5   0       27.60       22.24      5.21 o 
  12   5   0      225.59      289.61     12.04 o 
  14   5   0      356.67      384.08     19.31 o 
  16   5   0      152.51      113.50     17.80 o 
  18   5   0        9.99      -11.88     14.61 o 
  20   5   0       63.12       65.10     27.90 o 
  22   5   0        8.00       11.37     27.90 o 
   0   6   0      909.03      919.58     42.36 o 
   2   6   0      169.70      204.15     12.97 o 
   4   6   0     1121.76     1262.61     21.06 o 
   6   6   0      157.41      191.83      8.40 o 
   8   6   0       69.65       54.72      4.74 o 
  10   6   0        4.31       -5.11      5.11 o 
  12   6   0        8.60        5.88     10.59 o 
  14   6   0      702.24      675.47     29.85 o 
  16   6   0      400.85      366.81     37.20 o 
  18   6   0        1.93       -1.77     16.43 o 
  20   6   0        7.65       17.57     26.86 o 
   2   7   0      483.31      510.05     14.32 o 
   4   7   0      760.31      716.42     15.33 o 
   6   7   0      332.71      288.53     10.36 o 
   8   7   0     3895.49     3951.48     55.18 o 
  10   7   0     4676.90     4741.59    172.55 o 
  12   7   0     4028.86     4331.41    131.22 o 
  14   7   0       44.77       28.93     22.73 o 
  16   7   0        0.00      -15.50     21.70 o 
  18   7   0       45.48       56.83     20.67 o 
  20   7   0      111.84      179.14     33.06 o 
   0   8   0       23.57       11.32      7.04 o 
   2   8   0     1923.70     2008.65     31.49 o 
   4   8   0      749.12      727.85     21.78 o 
   6   8   0      391.15      380.74     15.34 o 
   8   8   0      479.65      456.74     24.80 o 
  10   8   0     1367.40     1373.27     43.11 o 
  12   8   0      925.08      781.14     48.56 o 
  14   8   0       24.82       10.33     21.70 o 
  16   8   0      455.39      563.12     47.53 o 
  18   8   0        0.10      -19.63     24.80 o 
  20   8   0       23.04       17.62     46.50 o 
   2   9   0       10.11       19.91     10.89 o 
   4   9   0     1774.23     1598.34     40.74 o 
   6   9   0     1656.37     1700.82     45.66 o 
   8   9   0      818.36      749.22     30.66 o 
  10   9   0      355.15      354.41     36.16 o 
  12   9   0        3.85      -19.63     19.63 o 
  14   9   0      962.30     1123.15     63.03 o 
  16   9   0      112.87       83.69     31.00 o 
  18   9   0       12.24       11.37     28.93 o 
   0  10   0     2828.45     2738.13     86.79 o 
   2  10   0      195.47      210.74     29.96 o 
   4  10   0      111.59       80.59     21.70 o 
   6  10   0      449.94      411.24     35.13 o 
   8  10   0      141.78      152.92     27.90 o 
  10  10   0       27.25      -17.57     18.60 o 
  12  10   0        7.91      -19.63     19.63 o 
  14  10   0       32.66        8.27     24.80 o 
  16  10   0      145.23      286.21     41.33 o 
   2  11   0      189.67      218.99     19.35 o 
   4  11   0      398.62      427.77     37.20 o 
   6  11   0        3.49       -6.20     18.60 o 
   8  11   0      170.83      194.25     29.96 o 
  10  11   0      149.87      141.56     29.96 o 
  12  11   0      316.88      386.44     43.40 o 
  14  11   0       16.95       29.96     27.90 o 
  16  11   0        4.56      -13.43     27.90 o 
   0  12   0        4.25       -3.10     18.60 o 
   2  12   0      241.84      249.01     29.96 o 
   4  12   0      110.82       86.79     25.83 o 
   6  12   0       21.70       41.33     23.76 o 
   8  12   0      136.91      166.35     32.03 o 
  10  12   0       96.45      125.02     31.00 o 
  12  12   0        4.19      -23.76     23.76 o 
  14  12   0        0.26      -18.60     25.83 o 
   2  13   0       58.73       40.30     22.73 o 
   4  13   0      110.45      101.26     27.90 o 
   6  13   0       18.69       10.33     23.76 o 
   8  13   0        1.83      -23.76     23.76 o 
  10  13   0      133.88      143.62     36.16 o 
   4  14   0       10.19       17.57     24.80 o 
   6  14   0        1.60      -18.60     24.80 o 
   1   1   1     4459.47     4387.89     37.46 o 
   2   1   1     2401.89     2309.55     21.61 o 
   3   1   1      697.94      715.33      6.87 o 
   4   1   1     1275.46     1161.81     12.46 o 
   5   1   1      163.92      141.75      3.62 o 
   6   1   1     4854.79     4552.92     32.91 o 
   7   1   1       34.01       18.66      2.01 o 
   8   1   1      318.60      287.18      6.01 o 
   9   1   1        9.43       13.37      2.21 o 
  10   1   1     1903.02     1705.20     15.85 o 
  11   1   1      272.67      286.11      6.18 o 
  12   1   1      607.50      574.79      8.88 o 
  13   1   1       16.67       21.26      4.38 o 
  14   1   1       16.16       39.13     10.15 o 
  15   1   1        9.52        6.48      7.55 o 
  16   1   1       11.82       15.67      8.20 o 
  17   1   1        8.36       -5.38      8.19 o 
  18   1   1      233.41      259.23     16.68 o 
  19   1   1        0.04      -13.35     17.05 o 
  20   1   1       28.84      100.23     26.86 o 
   0   2   1      170.88      136.39     13.43 o 
   1   2   1      998.95     1060.09     11.93 o 
   2   2   1    37802.37    38669.36    266.05 o 
   3   2   1      373.10      262.19      5.88 o 
   4   2   1      169.69      180.22      4.39 o 
   5   2   1       38.26       15.12      2.04 o 
   6   2   1      847.72      814.90      8.73 o 
   7   2   1      798.47      728.51      8.51 o 
   8   2   1       92.72       99.37      3.78 o 
   9   2   1      641.43      584.55      7.85 o 
  10   2   1     2767.05     2713.62     22.85 o 
  11   2   1     1346.37     1346.10     13.56 o 
  12   2   1       47.47       37.74      3.88 o 
  13   2   1     1413.78     1480.96     17.88 o 
  14   2   1      611.48      619.60     16.83 o 
  15   2   1        3.96       -4.90      6.53 o 
  16   2   1        8.81       14.72      8.51 o 
  17   2   1        8.32       22.40     21.84 o 
  18   2   1      122.56      142.21     22.98 o 
  19   2   1       13.48       18.07     15.70 o 
  20   2   1       26.17       67.16     25.83 o 
  21   2   1        9.02       -8.27     24.80 o 
   1   3   1    12716.86    13378.26    139.41 o 
   2   3   1        6.02        9.70      1.75 o 
   3   3   1     1076.21     1100.24     14.88 o 
   4   3   1     3215.23     3231.57     24.52 o 
   5   3   1     2271.04     2121.98     16.58 o 
   6   3   1      274.43      323.22      5.27 o 
   7   3   1      500.55      461.90     10.28 o 
   8   3   1     1519.78     1413.15     14.11 o 
   9   3   1      103.55      113.40      4.10 o 
  10   3   1       76.75       73.17      5.09 o 
  11   3   1       62.14       60.67      4.16 o 
  12   3   1      615.47      609.93     10.40 o 
  13   3   1       28.57       21.79      4.78 o 
  14   3   1       59.75       75.64      6.41 o 
  15   3   1       39.33       38.06      8.87 o 
  16   3   1      113.06      133.09     12.92 o 
  17   3   1        3.58       10.15      9.55 o 
  18   3   1       51.62       80.22     28.93 o 
  19   3   1       72.37       54.25     16.80 o 
  20   3   1        5.32       -8.01     16.02 o 
  21   3   1        9.96      -22.73     22.73 o 
  22   3   1       14.92       10.33     25.83 o 
   0   4   1      515.29      485.30     10.79 o 
   1   4   1     1173.23     1380.52     17.92 o 
   2   4   1     2380.12     2358.27     24.10 o 
   3   4   1     1044.31     1082.02     11.40 o 
   4   4   1     2392.90     2482.30     20.56 o 
   5   4   1     2173.42     2334.05     18.42 o 
   6   4   1     1546.62     1665.89     15.81 o 
   7   4   1      252.39      272.74      4.74 o 
   8   4   1      168.95      171.33      4.15 o 
   9   4   1        3.34       -0.68      2.54 o 
  10   4   1       98.71       77.68      6.40 o 
  11   4   1      136.04      139.57      5.53 o 
  12   4   1      874.62      878.69     14.67 o 
  13   4   1       82.58       80.93      6.34 o 
  14   4   1      658.97      699.44     15.04 o 
  15   4   1      562.55      593.79     15.69 o 
  16   4   1       98.79      120.95     10.78 o 
  17   4   1       61.39       81.58     14.36 o 
  18   4   1      288.44      313.07     20.08 o 
  19   4   1      214.07      243.61     23.76 o 
  20   4   1        1.70      -14.06     14.96 o 
  21   4   1       14.18      -23.76     23.76 o 
  22   4   1        0.59       17.57     27.90 o 
   1   5   1     2439.95     2752.56     32.79 o 
   2   5   1     1048.84     1075.83     13.59 o 
   3   5   1      298.96      347.06      6.39 o 
   4   5   1      119.94      140.94      4.46 o 
   5   5   1     1153.38     1323.10     13.62 o 
   6   5   1      843.51      828.20      9.31 o 
   7   5   1     3367.61     3574.07     27.57 o 
   8   5   1      143.96      161.42     11.32 o 
   9   5   1       99.45      105.88      3.98 o 
  10   5   1      102.75      102.12      4.01 o 
  11   5   1       55.33       49.88      4.44 o 
  12   5   1        0.24       -4.23      4.23 o 
  13   5   1       80.06       71.13      6.70 o 
  14   5   1      410.90      453.32     13.90 o 
  15   5   1      248.71      299.43     14.00 o 
  16   5   1      120.84      127.51     12.75 o 
  17   5   1       74.81       70.88     12.35 o 
  18   5   1        1.50      -12.32     12.32 o 
  19   5   1       14.91       15.70     13.26 o 
  20   5   1       67.70       69.11     18.62 o 
  21   5   1        0.21      -12.63     17.89 o 
  22   5   1       33.36       28.93     29.96 o 
   0   6   1      142.65      164.25      7.89 o 
   1   6   1      867.59      934.99     12.50 o 
   2   6   1     3482.45     3843.79     38.57 o 
   3   6   1      627.06      653.42      9.69 o 
   4   6   1      634.41      634.02      9.61 o 
   5   6   1       53.21       75.39      4.63 o 
   6   6   1      378.71      468.73      8.13 o 
   7   6   1        0.52        0.16      2.52 o 
   8   6   1        1.25        1.51      2.63 o 
   9   6   1      346.33      339.39      7.42 o 
  10   6   1      122.70      106.07      7.92 o 
  11   6   1      110.22      105.45      6.63 o 
  12   6   1      524.12      529.57     13.34 o 
  13   6   1        5.26       -3.08      7.58 o 
  14   6   1      186.05      205.83     14.13 o 
  15   6   1       15.11       -0.72     11.30 o 
  16   6   1       58.15       75.52     14.71 o 
  17   6   1        9.96       -2.12     14.36 o 
  18   6   1       59.18       97.37     13.88 o 
  19   6   1      248.69      285.09     20.99 o 
  20   6   1        0.21      -10.28     14.29 o 
  21   6   1       14.10        3.91     19.12 o 
   1   7   1     1042.65     1087.86     14.54 o 
   2   7   1       13.52       13.22      3.58 o 
   3   7   1       47.29       60.09      4.65 o 
   4   7   1     1129.75     1094.44     14.08 o 
   5   7   1      247.25      290.36      7.15 o 
   6   7   1        9.87       11.53      3.43 o 
   7   7   1        0.13       -3.20      3.20 o 
   8   7   1       86.82       95.11      7.29 o 
   9   7   1      360.80      336.26     10.72 o 
  10   7   1        2.46      -10.45     10.45 o 
  11   7   1        9.88       31.21     14.23 o 
  12   7   1       87.64       61.48     17.53 o 
  13   7   1      302.08      323.53     21.16 o 
  14   7   1       12.25      -11.12     11.12 o 
  15   7   1       31.71       24.18     17.05 o 
  16   7   1       12.92      -11.15     16.02 o 
  17   7   1      409.84      448.19     24.41 o 
  18   7   1        0.08        1.57     13.69 o 
  19   7   1        1.27        2.57     13.42 o 
  20   7   1        0.97        1.28     15.28 o 
  21   7   1       14.64       23.84     17.07 o 
   0   8   1      893.27      929.83     18.25 o 
   1   8   1       51.86       37.97      4.41 o 
   2   8   1      195.68      190.08      7.16 o 
   3   8   1       87.58       97.45      5.80 o 
   4   8   1       83.11       90.22      5.55 o 
   5   8   1       57.10       44.15      5.60 o 
   6   8   1        0.11       -6.08      6.08 o 
   7   8   1      269.62      271.96     11.41 o 
   8   8   1       38.18       28.65      8.14 o 
   9   8   1      279.82      251.33     13.57 o 
  10   8   1       44.82       44.03     11.66 o 
  11   8   1      185.00      218.90     33.06 o 
  12   8   1        2.51       -4.79     13.82 o 
  13   8   1       17.76       -9.67     14.47 o 
  14   8   1        0.62        5.36     15.29 o 
  15   8   1      171.59      242.64     34.10 o 
  16   8   1       24.59        8.22     17.49 o 
  17   8   1       77.16       61.51     20.81 o 
  18   8   1        0.21      -13.69     13.69 o 
  19   8   1        5.51        5.45     16.02 o 
  20   8   1       40.67       58.54     18.05 o 
   1   9   1       98.32      141.44     10.18 o 
   2   9   1        0.15        2.37      7.32 o 
   3   9   1     2357.42     2396.71     34.16 o 
   4   9   1       78.97       89.74      8.43 o 
   5   9   1      512.69      474.51     16.17 o 
   6   9   1      846.35      801.98     20.76 o 
   7   9   1      230.85      255.12     15.94 o 
   8   9   1       93.22       67.72     12.31 o 
   9   9   1      310.53      306.48     23.01 o 
  10   9   1      336.74      367.27     25.93 o 
  11   9   1      135.50      121.74     19.00 o 
  12   9   1       45.73       21.18     14.61 o 
  13   9   1       19.00       15.97     16.02 o 
  14   9   1        2.58       10.33     17.53 o 
  15   9   1      353.91      400.74     32.55 o 
  16   9   1        1.58       -7.23     17.53 o 
  17   9   1      160.27      184.94     25.93 o 
  18   9   1        6.56       -4.59     19.69 o 
  19   9   1        5.11       18.96     20.81 o 
   0  10   1       48.70      159.15     48.05 o 
   1  10   1     2707.04     2667.14     42.49 o 
   2  10   1       46.18       52.26     17.15 o 
   3  10   1      244.60      254.06     13.49 o 
   4  10   1       34.97       13.17     10.05 o 
   5  10   1      594.84      563.07     36.68 o 
   6  10   1       21.15       -8.51     12.36 o 
   7  10   1        5.02        3.37     14.98 o 
   8  10   1        3.21      -12.42     12.42 o 
   9  10   1       21.52       12.27     14.23 o 
  10  10   1        0.08      -11.25     16.53 o 
  11  10   1      283.18      266.09     24.47 o 
  12  10   1        0.18      -14.23     14.23 o 
  13  10   1        5.02        0.52     16.80 o 
  14  10   1       16.15      -14.60     16.76 o 
  15  10   1        9.17       10.13     18.22 o 
  16  10   1        3.40       22.12     30.48 o 
  17  10   1       42.55       60.88     22.27 o 
   1  11   1        0.15       -4.90      8.90 o 
   2  11   1        6.65        3.84     10.33 o 
   3  11   1      580.63      585.23     38.87 o 
   4  11   1       86.72       86.12     16.53 o 
   5  11   1      619.72      551.24     28.85 o 
   6  11   1       54.14       64.57     16.43 o 
   7  11   1      326.53      264.84     23.38 o 
   8  11   1      133.35      120.08     19.73 o 
   9  11   1      342.61      390.11     27.76 o 
  10  11   1      164.15      167.39     22.65 o 
  11  11   1       25.57       14.22     17.16 o 
  12  11   1       53.43       71.81     20.46 o 
  13  11   1       17.99       33.33     18.62 o 
  14  11   1       33.28       55.96     20.42 o 
  15  11   1       31.01       43.23     20.81 o 
  16  11   1        4.61       34.10     29.96 o 
   0  12   1       91.37       56.53     15.29 o 
   1  12   1        8.49      -10.11     10.11 o 
   2  12   1       19.14        3.37     13.82 o 
   3  12   1      365.25      320.75     24.47 o 
   4  12   1      144.51      129.98     19.73 o 
   5  12   1      963.45      911.86     37.26 o 
   6  12   1       40.26       67.46     19.63 o 
   7  12   1      292.61      314.35     26.35 o 
   8  12   1       45.72       31.39     17.49 o 
   9  12   1        1.40        1.21     16.76 o 
  10  12   1       12.89      -16.07     16.07 o 
  11  12   1        0.06        2.20     17.16 o 
  12  12   1       18.21      -17.53     17.53 o 
  13  12   1       52.56       33.06     20.46 o 
  14  12   1        0.10      -19.26     29.96 o 
   1  13   1       36.27       38.23     22.73 o 
   2  13   1        3.12       -7.21     14.56 o 
   3  13   1       28.43        5.90     24.80 o 
   4  13   1        3.93       -9.78     14.96 o 
   5  13   1        3.26      -15.34     15.34 o 
   6  13   1        1.54        5.84     16.76 o 
   7  13   1       11.41      -17.05     17.05 o 
   8  13   1        7.22       -3.23     17.16 o 
   9  13   1        8.64        9.04     18.62 o 
  10  13   1       28.07       15.59     23.25 o 
  11  13   1       13.68       12.40     19.73 o 
   3  14   1        1.26       -2.07     23.76 o 
   4  14   1       18.51       -7.82     16.76 o 
   5  14   1        2.36      -12.27     18.08 o 
   6  14   1        4.73       -0.99     17.89 o 
   7  14   1        6.39       -2.24     19.35 o 
   0   0   2   108297.56   103325.59   2448.82 o 
   1   0   2     8150.27     7766.09     84.33 o 
   2   0   2      529.55      609.68      8.50 o 
   3   0   2     4968.16     4628.52     47.49 o 
   4   0   2    41341.03    38021.42    405.11 o 
   5   0   2     1229.76     1147.37     14.87 o 
   6   0   2     7558.76     6932.89     65.75 o 
   7   0   2     4357.85     3826.71     38.60 o 
   8   0   2     1377.35     1436.28     17.62 o 
   9   0   2      914.65      878.47     12.99 o 
  10   0   2      873.20      821.98     13.16 o 
  11   0   2      444.66      424.34      9.77 o 
  12   0   2        8.14        2.51      3.91 o 
  13   0   2     1303.74     1407.94     26.97 o 
  14   0   2      611.34      617.72     19.67 o 
  15   0   2      442.76      442.74     21.15 o 
  16   0   2      402.83      370.63     20.00 o 
  17   0   2      492.67      520.13     23.67 o 
  18   0   2      116.16       98.16     23.76 o 
  19   0   2        6.53       13.43     20.67 o 
  20   0   2      160.58      170.49     31.00 o 
   1   1   2     8392.59     8167.80     80.70 o 
   2   1   2    25002.73    24141.89    220.92 o 
   3   1   2     6916.98     6610.41     54.79 o 
   4   1   2     2474.95     2329.03     17.43 o 
   5   1   2      400.16      385.18      5.15 o 
   6   1   2      131.96       95.16      2.90 o 
   7   1   2     2868.99     2707.24     21.17 o 
   8   1   2     1804.95     1612.71     14.34 o 
   9   1   2      304.64      242.56      5.42 o 
  10   1   2       92.57       92.79      5.28 o 
  11   1   2        0.73       -2.19      2.69 o 
  12   1   2        7.90        1.57      3.01 o 
  13   1   2       14.36        3.20      3.76 o 
  14   1   2      407.63      446.17     11.13 o 
  15   1   2       56.63       65.02      7.54 o 
  16   1   2        0.32       -7.42      7.42 o 
  17   1   2        9.65       -3.41     10.11 o 
  18   1   2       79.30       76.94     16.43 o 
  19   1   2      206.85      229.70     21.92 o 
  20   1   2       12.02        4.65     16.80 o 
  21   1   2        6.55      -10.33     23.76 o 
   0   2   2        0.41       16.03      2.92 o 
   1   2   2    12580.31    13147.39    117.05 o 
   2   2   2     4094.26     4157.15     32.87 o 
   3   2   2     2660.71     2655.93     22.48 o 
   4   2   2    20653.61    19697.59    143.27 o 
   5   2   2    10091.83     9635.76     71.95 o 
   6   2   2       34.78       40.62      2.21 o 
   7   2   2     1022.06      960.21     10.21 o 
   8   2   2      858.81      783.65      8.94 o 
   9   2   2      383.96      404.59      6.60 o 
  10   2   2     1343.78     1263.05     13.24 o 
  11   2   2      249.53      255.82      6.64 o 
  12   2   2        6.56        0.09      3.29 o 
  13   2   2     1513.39     1543.88     18.34 o 
  14   2   2       75.49       85.47     10.71 o 
  15   2   2      752.37      769.84     17.32 o 
  16   2   2      582.29      584.89     28.49 o 
  17   2   2      457.15      526.33     22.52 o 
  18   2   2      257.69      270.16     17.40 o 
  19   2   2      164.01      198.31     21.15 o 
  20   2   2      189.28      233.52     33.06 o 
  21   2   2        0.91        0.00     23.76 o 
  22   2   2      121.62       91.96     28.93 o 
   1   3   2      200.07      146.82      3.79 o 
   2   3   2      654.69      745.68      9.23 o 
   3   3   2     3248.67     3553.72     34.37 o 
   4   3   2        0.19        1.72      1.46 o 
   5   3   2     1095.11     1152.27     12.24 o 
   6   3   2      760.76      716.76      8.36 o 
   7   3   2     6680.29     6605.35     51.59 o 
   8   3   2     1698.04     1539.16     15.08 o 
   9   3   2      258.17      262.55      6.00 o 
  10   3   2     4500.94     4438.71     36.15 o 
  11   3   2      265.07      269.06      6.61 o 
  12   3   2     1224.39     1146.43     14.45 o 
  13   3   2       97.74      112.68      6.52 o 
  14   3   2      191.13      185.44      8.40 o 
  15   3   2      729.12      717.73     17.97 o 
  16   3   2        5.12        4.13      8.83 o 
  17   3   2       80.91       72.67     11.16 o 
  18   3   2      135.45      165.38     13.93 o 
  19   3   2       66.35       58.38     16.80 o 
  20   3   2      120.33      151.89     29.96 o 
  21   3   2        3.36       16.53     24.80 o 
  22   3   2       57.90       32.03     27.90 o 
   0   4   2     2907.28     2951.55     61.48 o 
   1   4   2       23.61       37.94      3.02 o 
   2   4   2     1696.29     1823.92     20.70 o 
   3   4   2     1801.45     2243.57     23.43 o 
   4   4   2      935.87     1113.40     11.29 o 
   5   4   2     1252.45     1194.34     12.57 o 
   6   4   2        1.64        7.59      3.07 o 
   7   4   2        0.79       -2.14      2.14 o 
   8   4   2      460.66      474.01      7.52 o 
   9   4   2      381.51      295.42      6.90 o 
  10   4   2      177.50      178.93      5.85 o 
  11   4   2       61.70       66.85      4.99 o 
  12   4   2        0.55       -2.99      4.28 o 
  13   4   2       87.24       74.82      7.32 o 
  14   4   2       40.38       55.17     10.53 o 
  15   4   2      139.10      167.70     12.75 o 
  16   4   2      358.10      345.39     16.62 o 
  17   4   2      114.68      125.30     13.12 o 
  18   4   2      109.13      118.52     15.76 o 
  19   4   2       77.06      126.91     16.04 o 
  20   4   2       29.49       30.52     24.28 o 
  21   4   2       84.80      102.29     28.93 o 
  22   4   2       81.22       95.06     32.03 o 
   1   5   2     3195.85     3283.76     38.25 o 
   2   5   2       91.56      118.52      5.24 o 
   3   5   2      228.86      226.61      5.70 o 
   4   5   2     4073.61     4468.76     41.24 o 
   5   5   2     3204.98     2972.07     26.35 o 
   6   5   2     2352.41     2321.09     20.52 o 
   7   5   2     1985.71     1964.57     19.72 o 
   8   5   2     5802.27     5836.58     46.90 o 
   9   5   2      492.28      465.20      8.25 o 
  10   5   2      188.78      208.36      5.98 o 
  11   5   2        6.69        5.54      3.57 o 
  12   5   2        3.83       -3.78      3.78 o 
  13   5   2      113.53       77.18      7.84 o 
  14   5   2       22.23       24.34      7.43 o 
  15   5   2      292.83      300.32     14.22 o 
  16   5   2        5.58        1.55      9.82 o 
  17   5   2      119.38      130.06     16.70 o 
  18   5   2       30.43       36.48     14.44 o 
  19   5   2        0.48      -12.26     12.26 o 
  20   5   2        5.03        2.40     13.88 o 
  21   5   2        5.56       26.86     26.86 o 
  22   5   2       18.53       25.83     28.93 o 
   0   6   2       17.81       30.90      7.65 o 
   1   6   2       21.33       13.30      3.70 o 
   2   6   2      960.28      975.96     13.49 o 
   3   6   2      347.79      420.41      8.66 o 
   4   6   2        0.08       -3.08      3.08 o 
   5   6   2      222.24      211.94      6.39 o 
   6   6   2       51.10       56.41      3.54 o 
   7   6   2       11.73        3.72      2.80 o 
   8   6   2        4.47        8.76      3.10 o 
   9   6   2        0.02       -2.97      2.97 o 
  10   6   2      209.53      192.02      6.97 o 
  11   6   2      516.89      508.88     11.50 o 
  12   6   2      847.36      859.00     18.44 o 
  13   6   2       25.00       23.81      9.33 o 
  14   6   2      154.69      213.89     14.65 o 
  15   6   2       62.09       85.32     21.78 o 
  16   6   2        6.67       -4.20     10.31 o 
  17   6   2        1.54       -3.85     12.45 o 
  18   6   2        7.73        3.12     13.51 o 
  19   6   2        2.80        5.46     14.11 o 
  20   6   2       19.50       13.30     14.89 o 
  21   6   2       12.13       26.23     15.88 o 
   1   7   2      173.88      184.05      7.57 o 
   2   7   2       50.03       51.38      4.28 o 
   3   7   2       19.44        4.22      3.61 o 
   4   7   2      123.34      118.55      5.62 o 
   5   7   2        0.24       -3.54      3.54 o 
   6   7   2       48.16       63.94      4.84 o 
   7   7   2      595.17      638.84     12.57 o 
   8   7   2        4.98        3.64      4.49 o 
   9   7   2      394.54      454.84     10.92 o 
  10   7   2     2209.46     2350.16     33.70 o 
  11   7   2       25.16        9.04      7.89 o 
  12   7   2      355.55      335.38     22.06 o 
  13   7   2      306.93      337.04     20.27 o 
  14   7   2       59.96       50.42     13.69 o 
  15   7   2       65.09       51.70     14.51 o 
  16   7   2       51.54       50.10     18.62 o 
  17   7   2       12.52        4.52     14.09 o 
  18   7   2        2.43        1.03     17.53 o 
  19   7   2       25.52       24.71     15.26 o 
  20   7   2       16.59       15.16     16.08 o 
  21   7   2        5.14        9.53     16.26 o 
   0   8   2       24.33       42.39     13.43 o 
   1   8   2     1628.58     1614.02     22.05 o 
   2   8   2      180.85      187.76      6.96 o 
   3   8   2      184.28      186.33      7.87 o 
   4   8   2        2.35       -3.93      3.93 o 
   5   8   2      174.15      181.74      7.19 o 
   6   8   2      716.95      768.81     16.99 o 
   7   8   2     1357.06     1274.04     23.11 o 
   8   8   2       30.52       26.70      6.81 o 
   9   8   2       96.31      102.91     12.08 o 
  10   8   2     1111.58     1051.34     30.42 o 
  11   8   2     1687.24     1624.91     48.22 o 
  12   8   2      105.71       80.81     17.53 o 
  13   8   2       57.66       44.95     16.80 o 
  14   8   2       64.85       40.21     17.16 o 
  15   8   2       48.24       19.06     17.89 o 
  16   8   2       58.03       39.49     35.65 o 
  17   8   2       15.74        4.32     18.62 o 
  18   8   2       14.03       11.72     15.30 o 
  19   8   2        4.55       -9.98     19.35 o 
  20   8   2       62.87       70.44     18.65 o 
   1   9   2        1.54       -4.41      5.72 o 
   2   9   2       90.60      116.21     11.62 o 
   3   9   2     1058.76     1128.35     21.08 o 
   4   9   2     1270.15     1271.04     22.78 o 
   5   9   2        0.25       -4.57      7.71 o 
   6   9   2     2376.36     2228.31     39.07 o 
   7   9   2      520.84      557.79     22.06 o 
   8   9   2     1020.09      959.58     28.63 o 
   9   9   2       38.96       13.95     14.98 o 
  10   9   2       15.58       -6.20     13.15 o 
  11   9   2       34.28       39.17     15.70 o 
  12   9   2       21.63       -8.03     14.23 o 
  13   9   2        0.15      -14.96     14.96 o 
  14   9   2       26.41       -7.23     16.80 o 
  15   9   2        1.11       -6.00     17.16 o 
  16   9   2       21.61        1.03     17.53 o 
  17   9   2        7.18       10.09     18.53 o 
  18   9   2       34.60       19.46     18.23 o 
   0  10   2     1256.10     1191.26     36.51 o 
   1  10   2      347.92      385.90     22.66 o 
   2  10   2       15.70       12.49     13.27 o 
   3  10   2       33.60        7.41     10.33 o 
   4  10   2      139.82      128.52     13.65 o 
   5  10   2      361.23      351.21     18.25 o 
   6  10   2      610.15      622.78     29.20 o 
   7  10   2      110.80       99.73     17.16 o 
   8  10   2      189.74      151.06     23.25 o 
   9  10   2       20.95       11.47     18.60 o 
  10  10   2       11.44       -9.03     14.23 o 
  11  10   2       48.89       41.85     17.53 o 
  12  10   2       11.69       31.49     16.76 o 
  13  10   2       75.63       96.47     42.88 o 
  14  10   2       12.68       19.63     17.53 o 
  15  10   2        0.70        4.86     18.62 o 
  16  10   2        1.26       -8.59     18.62 o 
  17  10   2        0.35        9.30     19.73 o 
   1  11   2      422.81      400.32     17.39 o 
   2  11   2        6.27       -9.69      9.69 o 
   3  11   2       89.05      101.97     17.46 o 
   4  11   2       11.96       11.34     13.50 o 
   5  11   2      104.23       91.52     17.53 o 
   6  11   2       30.47       50.72     19.12 o 
   7  11   2        0.98        5.68     14.61 o 
   8  11   2      225.47      265.82     24.11 o 
   9  11   2        2.35      -13.82     13.82 o 
  10  11   2       77.54       86.91     19.35 o 
  11  11   2       10.07        5.68     16.80 o 
  12  11   2       89.56      103.86     21.54 o 
  13  11   2        6.50        6.41     17.80 o 
  14  11   2       14.15       21.70     19.00 o 
  15  11   2       31.24       39.84     20.81 o 
   0  12   2        0.76      -17.57     17.57 o 
   1  12   2       30.46       -0.46     15.48 o 
   2  12   2      105.21       75.36     13.69 o 
   3  12   2       25.38       11.99     14.56 o 
   4  12   2        1.47      -13.95     13.95 o 
   5  12   2       43.80       37.77     21.70 o 
   6  12   2      360.75      394.71     27.76 o 
   7  12   2       28.53       -7.23     16.07 o 
   8  12   2       47.92       43.17     18.62 o 
   9  12   2       29.89       18.62     17.89 o 
  10  12   2        4.23       12.55     17.89 o 
  11  12   2        1.28        1.56     17.89 o 
  12  12   2        5.65       -3.77     18.62 o 
  13  12   2       16.13        8.23     20.08 o 
   1  13   2       38.77       52.70     23.76 o 
   2  13   2       21.81       10.33     22.73 o 
   3  13   2       33.32       15.90     16.76 o 
   4  13   2       13.67       18.67     20.15 o 
   5  13   2        8.15       -4.52     17.57 o 
   6  13   2        3.02      -15.55     15.70 o 
   7  13   2      108.73      122.62     25.83 o 
   8  13   2       98.45       77.71     21.15 o 
   9  13   2       20.88       -2.24     17.89 o 
  10  13   2        4.96       -5.59     18.53 o 
  11  13   2       13.54        5.05     19.35 o 
   2  14   2        3.42        6.20     24.80 o 
   3  14   2       80.97       25.83     27.90 o 
   4  14   2       39.09       55.80     28.93 o 
   5  14   2       52.68       60.45     20.46 o 
   6  14   2        3.41      -16.76     16.76 o 
   7  14   2       89.93       62.51     21.92 o 
   1   1   3     4097.26     3903.44     42.13 o 
   2   1   3     3499.79     3468.58     31.22 o 
   3   1   3     1055.44      946.84     17.83 o 
   4   1   3    98826.52    92370.69    666.11 o 
   5   1   3    13705.48    12936.69     91.39 o 
   6   1   3       56.20       27.90      2.02 o 
   7   1   3     1194.14     1036.25     10.07 o 
   8   1   3     2352.88     2517.91     20.42 o 
   9   1   3     1504.97     1387.77     13.34 o 
  10   1   3       82.61       61.12      3.61 o 
  11   1   3      927.90      887.23     10.68 o 
  12   1   3      184.03      165.11      5.48 o 
  13   1   3        8.24       -3.63      3.63 o 
  14   1   3      337.98      330.17     10.51 o 
  15   1   3      100.79      113.23     12.75 o 
  16   1   3       40.25       28.34      8.47 o 
  17   1   3      122.17      156.95     18.95 o 
  18   1   3       57.03       40.03     15.70 o 
  19   1   3      104.39      151.45     19.73 o 
  20   1   3       74.41       89.48     27.90 o 
  21   1   3       16.16       25.03     17.89 o 
  22   1   3        0.45       14.47     26.86 o 
   0   2   3    14112.39    15162.20    208.46 o 
   1   2   3     4681.91     4808.36     53.24 o 
   2   2   3      793.73      834.40     10.10 o 
   3   2   3     5369.54     5480.97     49.00 o 
   4   2   3      563.07      520.61      9.48 o 
   5   2   3        0.18        1.96      1.84 o 
   6   2   3      855.06      897.96      9.89 o 
   7   2   3        0.30       -1.77      1.77 o 
   8   2   3        0.55       -2.10      2.10 o 
   9   2   3      521.65      525.22      7.93 o 
  10   2   3      287.13      276.66      6.43 o 
  11   2   3      845.12      819.66     11.01 o 
  12   2   3      147.25      120.55      5.59 o 
  13   2   3      256.28      265.26      9.06 o 
  14   2   3      214.74      245.88     10.08 o 
  15   2   3       32.89       37.99      8.37 o 
  16   2   3      436.53      493.27     17.25 o 
  17   2   3       58.35       66.86     10.37 o 
  18   2   3        1.97       18.71     11.84 o 
  19   2   3       52.80       34.10     16.80 o 
  20   2   3      165.73      203.28     23.38 o 
  21   2   3        3.82      -10.33     23.76 o 
  22   2   3       64.79       85.76     28.93 o 
   1   3   3       10.84       21.32      1.94 o 
   2   3   3     1705.29     1886.50     18.37 o 
   3   3   3        8.34        6.33      2.30 o 
   4   3   3     1239.82     1057.06     10.57 o 
   5   3   3     6676.37     6499.33     52.70 o 
   6   3   3     4137.77     4461.31     37.94 o 
   7   3   3      228.56      282.10      6.04 o 
   8   3   3      171.91      181.80      5.21 o 
   9   3   3     1325.98     1326.10     13.48 o 
  10   3   3     2345.49     2322.35     20.73 o 
  11   3   3       82.40       91.75      4.77 o 
  12   3   3       87.77       62.16      5.01 o 
  13   3   3       90.72       98.70      6.74 o 
  14   3   3      235.97      231.68     17.60 o 
  15   3   3        5.01       10.48      7.52 o 
  16   3   3       72.99       62.99     10.54 o 
  17   3   3        5.42       -9.14      9.14 o 
  18   3   3      284.10      315.70     16.87 o 
  19   3   3        0.20       -7.91     12.27 o 
  20   3   3       47.67       89.89     27.90 o 
  21   3   3        0.31       -4.13     24.80 o 
  22   3   3        5.35      -24.80     24.80 o 
  23   3   3       33.16       52.70     32.03 o 
   0   4   3     3421.10     3611.45     64.28 o 
   1   4   3      976.31     1090.60     13.60 o 
   2   4   3     4762.85     5435.08     64.47 o 
   3   4   3    13136.25    14143.83    119.48 o 
   4   4   3      339.60      384.74      7.66 o 
   5   4   3      352.00      329.53      5.69 o 
   6   4   3     2213.12     2218.74     20.12 o 
   7   4   3       23.70       18.78      2.75 o 
   8   4   3       90.77       61.20      3.79 o 
   9   4   3      303.05      308.88      6.95 o 
  10   4   3      150.12      144.11      5.32 o 
  11   4   3     2984.26     2937.59     34.57 o 
  12   4   3      191.70      177.79      6.40 o 
  13   4   3      216.52      240.60     10.42 o 
  14   4   3       95.83       89.84     10.07 o 
  15   4   3      679.81      718.87     21.16 o 
  16   4   3       12.07        2.95      9.51 o 
  17   4   3      227.44      249.03     15.46 o 
  18   4   3       78.13       83.80     12.75 o 
  19   4   3        0.99        9.69     14.95 o 
  20   4   3       29.62       42.88     18.27 o 
  21   4   3       14.76       29.96     27.90 o 
  22   4   3        0.27        4.13     26.86 o 
   1   5   3      222.03      266.39      7.21 o 
   2   5   3        3.44        4.80      2.19 o 
   3   5   3      535.21      482.76      8.91 o 
   4   5   3      895.43      931.42     12.81 o 
   5   5   3     1523.78     1637.64     18.49 o 
   6   5   3      217.41      219.15      5.28 o 
   7   5   3      651.06      672.16      9.40 o 
   8   5   3       10.89        9.17      3.35 o 
   9   5   3       12.56        6.38      3.14 o 
  10   5   3      102.77      107.22      6.90 o 
  11   5   3      196.62      192.84      6.76 o 
  12   5   3      188.79      168.01      7.72 o 
  13   5   3      145.67      131.20      8.97 o 
  14   5   3       11.74        0.93      7.38 o 
  15   5   3       22.20        3.36     11.46 o 
  16   5   3       81.03       77.57     14.29 o 
  17   5   3       20.55        3.61     12.32 o 
  18   5   3       21.21       23.50     11.68 o 
  19   5   3        0.36      -11.48     12.64 o 
  20   5   3        2.19       -7.85     17.16 o 
  21   5   3       16.24        2.07     18.27 o 
  22   5   3       37.22       68.19     31.00 o 
   0   6   3     7666.48     8564.71    145.75 o 
   1   6   3      183.84      177.83      9.07 o 
   2   6   3     2111.56     2411.57     28.25 o 
   3   6   3      856.32      899.52     12.10 o 
   4   6   3     1650.96     1779.09     21.19 o 
   5   6   3      717.97      835.45     21.24 o 
   6   6   3     4656.82     5069.79     51.26 o 
   7   6   3       27.94       34.28      3.22 o 
   8   6   3      259.54      295.54      6.84 o 
   9   6   3      380.82      368.06      8.04 o 
  10   6   3      523.40      503.62     10.17 o 
  11   6   3        2.53       -2.52      4.60 o 
  12   6   3      146.52      147.33     12.11 o 
  13   6   3      159.49      171.68     13.27 o 
  14   6   3      732.05      707.23     39.32 o 
  15   6   3      303.72      396.22     29.53 o 
  16   6   3      499.67      531.59     24.06 o 
  17   6   3       39.77       42.90     14.29 o 
  18   6   3        5.21        4.65     16.80 o 
  19   6   3       54.58       63.65     15.68 o 
  20   6   3       52.70       56.64     16.08 o 
  21   6   3       11.21        1.11     18.95 o 
   1   7   3     2559.24     2733.23     38.98 o 
   2   7   3      265.06      298.81     11.32 o 
   3   7   3       16.70        5.78      3.60 o 
   4   7   3      371.89      348.17      8.68 o 
   5   7   3       48.95       47.50      4.23 o 
   6   7   3       30.91       24.78      4.79 o 
   7   7   3      406.59      377.55     10.27 o 
   8   7   3      243.21      233.66      8.99 o 
   9   7   3       76.54       63.46      6.22 o 
  10   7   3      426.60      409.56     13.26 o 
  11   7   3      462.11      479.23     16.80 o 
  12   7   3       79.00       53.41     10.78 o 
  13   7   3     1230.11     1181.83     51.68 o 
  14   7   3      169.26      175.12     16.90 o 
  15   7   3       33.51       36.51     13.72 o 
  16   7   3      160.90      182.62     15.84 o 
  17   7   3       21.34       17.05     17.53 o 
  18   7   3       46.44       75.86     20.74 o 
  19   7   3        5.24        2.49     17.89 o 
  20   7   3       99.90      109.41     18.85 o 
   0   8   3     2164.22     2105.67     46.74 o 
   1   8   3      177.65      249.81     17.53 o 
   2   8   3      499.37      547.03     11.05 o 
   3   8   3      280.77      312.79      8.99 o 
   4   8   3      167.58      172.02      7.15 o 
   5   8   3      180.33      143.76      7.70 o 
   6   8   3      118.70      114.69      7.67 o 
   7   8   3       38.17       37.49      7.13 o 
   8   8   3      304.57      268.91     10.91 o 
   9   8   3       69.73       50.86      9.19 o 
  10   8   3       45.73       32.77     11.49 o 
  11   8   3      164.08      181.85     20.81 o 
  12   8   3       61.18       36.55     15.70 o 
  13   8   3       16.14       23.72     15.29 o 
  14   8   3       23.29       21.24     36.68 o 
  15   8   3       24.19       12.79     17.93 o 
  16   8   3      266.31      319.80     28.49 o 
  17   8   3       68.59       80.13     16.68 o 
  18   8   3       57.32       62.33     21.47 o 
  19   8   3       30.61       34.10     29.45 o 
   1   9   3       13.48        4.14      8.89 o 
   2   9   3      283.52      291.06     11.80 o 
   3   9   3      497.17      490.69     14.27 o 
   4   9   3      467.40      486.48     16.89 o 
   5   9   3      774.97      780.21     21.07 o 
   6   9   3      428.71      448.09     17.08 o 
   7   9   3       10.95       -1.52      9.69 o 
   8   9   3      115.49       77.85     16.43 o 
   9   9   3      324.28      299.66     23.38 o 
  10   9   3       32.76       28.93     15.34 o 
  11   9   3       46.88       38.23     16.07 o 
  12   9   3      247.45      287.15     24.47 o 
  13   9   3       95.90       68.19     19.00 o 
  14   9   3        0.30      -14.96     14.96 o 
  15   9   3        3.26      -10.99     17.57 o 
  16   9   3       31.45       39.80     19.69 o 
  17   9   3        0.05      -14.11     17.80 o 
  18   9   3       16.61       17.42     20.42 o 
   0  10   3     1621.71     1473.76     40.90 o 
   1  10   3      448.70      540.12     29.38 o 
   2  10   3      483.86      483.27     17.20 o 
   3  10   3     1247.60     1197.71     30.79 o 
   4  10   3      216.74      224.27     15.76 o 
   5  10   3      143.80      126.87     17.24 o 
   6  10   3        1.09       -4.40     12.77 o 
   7  10   3      209.08      193.24     19.73 o 
   8  10   3      523.24      532.59     28.85 o 
   9  10   3      192.36      220.66     21.92 o 
  10  10   3       15.76       -6.85     13.82 o 
  11  10   3        0.02       -5.17     14.61 o 
  12  10   3       39.04       33.68     19.63 o 
  13  10   3       18.75        3.37     29.45 o 
  14  10   3       14.54       11.98     17.89 o 
  15  10   3       55.69       29.83     20.15 o 
  16  10   3        3.10        7.04     20.08 o 
  17  10   3        0.46       -8.69     32.03 o 
   1  11   3      849.52      805.03     26.02 o 
   2  11   3      155.98      167.74     19.81 o 
   3  11   3      270.43      260.28     17.65 o 
   4  11   3       58.53       59.96     12.72 o 
   5  11   3       10.82       -7.09     13.95 o 
   6  11   3      208.50      214.87     21.54 o 
   7  11   3       25.20       13.72     15.70 o 
   8  11   3       72.62       43.40     17.53 o 
   9  11   3        3.44       23.56     16.43 o 
  10  11   3       28.41       31.88     17.49 o 
  11  11   3       14.44       -1.95     18.08 o 
  12  11   3        8.27       10.90     17.16 o 
  13  11   3       28.69       30.09     18.53 o 
  14  11   3        2.26      -11.13     17.89 o 
  15  11   3       32.94       33.06     20.46 o 
   0  12   3       32.47       -3.10     20.67 o 
   1  12   3       18.48        2.48     14.56 o 
   2  12   3        2.94      -15.42     16.06 o 
   3  12   3        1.01      -12.77     12.77 o 
   4  12   3       42.55       43.63     16.43 o 
   5  12   3      171.02      117.24     19.35 o 
   6  12   3        6.89      -12.69     17.05 o 
   7  12   3        0.15      -14.96     14.96 o 
   8  12   3       69.23       86.68     27.90 o 
   9  12   3      152.92      144.01     42.88 o 
  10  12   3        0.12       -3.95     19.63 o 
  11  12   3       99.58      122.14     22.65 o 
  12  12   3       49.43       59.91     20.81 o 
  13  12   3       33.48       32.85     21.18 o 
   1  13   3        0.24        8.27     22.73 o 
   2  13   3        6.23      -19.63     19.63 o 
   3  13   3        1.57      -14.47     21.70 o 
   4  13   3       26.94       20.23     17.49 o 
   5  13   3        3.35       -8.27     16.07 o 
   6  13   3        7.97        4.55     17.16 o 
   7  13   3       14.80       -3.12     19.63 o 
   8  13   3       12.88       -2.09     17.16 o 
   9  13   3       27.54       12.92     19.00 o 
  10  13   3       41.71       59.64     22.27 o 
  11  13   3        0.96       -6.26     27.38 o 
   2  14   3       17.94       -8.27     23.76 o 
   3  14   3       41.59       50.63     28.93 o 
   4  14   3        0.57      -22.73     22.73 o 
   5  14   3        3.57      -12.40     24.80 o 
   6  14   3       48.11       76.86     21.54 o 
   7  14   3        4.09       10.75     30.48 o 
   0   0   4     1937.06     1904.29     49.60 o 
   1   0   4     6078.82     5839.50     70.74 o 
   2   0   4     9737.16     9416.13    101.79 o 
   3   0   4    32101.31    30991.85    406.85 o 
   4   0   4    82823.84    80347.47    853.90 o 
   5   0   4     3981.80     4150.31     48.87 o 
   6   0   4    12470.32    12139.93    122.40 o 
   7   0   4      180.52      224.13      6.76 o 
   8   0   4      890.16      915.11     13.05 o 
   9   0   4     3280.32     3562.98     37.82 o 
  10   0   4     4283.79     4505.74     46.82 o 
  11   0   4        5.75       -3.22      3.22 o 
  12   0   4        1.95       -2.81      3.94 o 
  13   0   4      718.93      671.90     15.13 o 
  14   0   4        7.71        9.27      6.76 o 
  15   0   4       88.74       75.78     12.65 o 
  16   0   4       44.73       34.10     19.63 o 
  17   0   4      861.77      789.41     45.46 o 
  18   0   4       24.72       11.37     22.73 o 
  19   0   4       12.45      -17.57     21.70 o 
  20   0   4        1.81      -15.50     21.70 o 
  21   0   4       10.96      -18.60     23.76 o 
  22   0   4       43.94       16.53     26.86 o 
   1   1   4     2069.43     1914.53     19.24 o 
   2   1   4      947.49      994.19     13.96 o 
   3   1   4     4237.80     4270.95     38.53 o 
   4   1   4    25213.23    24428.13    185.38 o 
   5   1   4      189.77      190.60      5.20 o 
   6   1   4      731.35      740.43      8.73 o 
   7   1   4      150.80      141.10      4.15 o 
   8   1   4      542.92      436.86      6.39 o 
   9   1   4      701.26      717.93      8.90 o 
  10   1   4     1221.79     1171.85     12.42 o 
  11   1   4      169.08      173.45      5.14 o 
  12   1   4      122.02       93.10      4.52 o 
  13   1   4        0.13       -3.51      3.51 o 
  14   1   4        4.12        0.75      6.01 o 
  15   1   4        1.64       -6.40      6.40 o 
  16   1   4       85.75       57.35     11.39 o 
  17   1   4      254.26      276.68     17.15 o 
  18   1   4      208.53      222.04     24.80 o 
  19   1   4        4.65       13.02     18.60 o 
  20   1   4       29.25        8.27     18.60 o 
  21   1   4        8.06        2.56     25.31 o 
  22   1   4        1.21       33.06     27.90 o 
  23   1   4       53.14       67.16     31.00 o 
   0   2   4    11723.23    11753.78    162.37 o 
   1   2   4    10599.89    10298.24    116.68 o 
   2   2   4        0.04       -0.19      2.09 o 
   3   2   4        2.97       -0.93      2.10 o 
   4   2   4     6395.43     6127.37     55.43 o 
   5   2   4      419.50      422.24      7.84 o 
   6   2   4     1061.70     1035.89     12.77 o 
   7   2   4      470.34      473.75      7.92 o 
   8   2   4      706.96      721.78     10.40 o 
   9   2   4       95.71       86.61      4.03 o 
  10   2   4        0.48       -2.67      2.67 o 
  11   2   4       39.87       37.87      3.78 o 
  12   2   4       94.41       85.91      5.36 o 
  13   2   4      336.31      339.14     10.71 o 
  14   2   4       93.79       73.16      7.70 o 
  15   2   4      183.82      196.99     13.08 o 
  16   2   4       46.66       71.57     10.44 o 
  17   2   4        9.30       15.37     11.39 o 
  18   2   4       53.65       22.04     13.02 o 
  19   2   4       10.35       24.44     19.16 o 
  20   2   4        1.72      -15.70     15.70 o 
  21   2   4        1.77       -9.67     17.57 o 
  22   2   4       94.73      133.29     33.06 o 
  23   2   4       15.55       -3.10     27.90 o 
   1   3   4     1948.97     2091.27     25.77 o 
   2   3   4      378.10      372.88      7.37 o 
   3   3   4      117.14      145.92      4.27 o 
   4   3   4       36.11       45.00      2.82 o 
   5   3   4     5018.35     4842.10     42.94 o 
   6   3   4     1170.84     1268.90     14.77 o 
   7   3   4      106.30      132.69      5.21 o 
   8   3   4     1164.59     1197.88     15.36 o 
   9   3   4     2415.93     2400.87     23.72 o 
  10   3   4       53.27       52.54      4.19 o 
  11   3   4     1132.55     1093.51     13.84 o 
  12   3   4       21.02       15.73      4.84 o 
  13   3   4        8.16       -1.21      5.43 o 
  14   3   4     2321.70     2286.62     39.20 o 
  15   3   4       53.87       60.16      8.63 o 
  16   3   4      211.83      208.88     14.87 o 
  17   3   4      269.44      277.24     15.17 o 
  18   3   4       25.02       31.98     13.16 o 
  19   3   4      133.02      161.97     17.49 o 
  20   3   4       39.26       54.05     14.84 o 
  21   3   4       51.23       78.53     28.93 o 
  22   3   4        1.74       -4.13     25.83 o 
  23   3   4        3.25       20.67     29.96 o 
   0   4   4     3250.97     3328.07     60.25 o 
   1   4   4      208.63      336.19      6.51 o 
   2   4   4        8.02        9.65      5.44 o 
   3   4   4     6458.31     6935.85     65.78 o 
   4   4   4     3507.85     3513.58     34.03 o 
   5   4   4     1100.96     1019.20     11.89 o 
   6   4   4      765.53      887.04     10.47 o 
   7   4   4      615.79      521.23      8.06 o 
   8   4   4       42.09       60.05      3.98 o 
   9   4   4       21.53       39.10      3.89 o 
  10   4   4       89.66       95.69      4.90 o 
  11   4   4       95.87      105.68      8.80 o 
  12   4   4     1248.63     1196.48     19.33 o 
  13   4   4      243.40      263.37     10.91 o 
  14   4   4      208.45      221.71     13.03 o 
  15   4   4       92.83       84.70     10.60 o 
  16   4   4       37.77       14.02     11.72 o 
  17   4   4      145.74      179.24     13.95 o 
  18   4   4        1.35        6.33     10.90 o 
  19   4   4      167.47      202.76     18.69 o 
  20   4   4       10.04       16.53     17.53 o 
  21   4   4       42.41       33.58     24.28 o 
  22   4   4        1.26      -26.86     26.86 o 
   1   5   4     2805.42     3024.03     35.84 o 
   2   5   4     1808.90     1686.86     19.19 o 
   3   5   4     5240.77     5444.67     52.51 o 
   4   5   4      253.27      313.08      6.58 o 
   5   5   4      201.64      224.46      6.75 o 
   6   5   4      633.18      634.28      9.06 o 
   7   5   4      369.49      391.24      8.33 o 
   8   5   4      604.02      649.94      9.74 o 
   9   5   4      257.04      261.02      6.80 o 
  10   5   4      446.81      464.14      9.10 o 
  11   5   4       68.32       96.73      5.58 o 
  12   5   4      443.32      390.79     11.10 o 
  13   5   4      336.48      360.97     14.16 o 
  14   5   4       24.85        0.66     10.53 o 
  15   5   4      200.55      223.38     16.68 o 
  16   5   4        2.19       -4.31     11.52 o 
  17   5   4        0.46      -12.12     12.12 o 
  18   5   4      226.29      272.46     16.96 o 
  19   5   4      102.18      117.79     21.19 o 
  20   5   4       15.74       19.09     18.22 o 
  21   5   4       27.04       20.55     19.35 o 
  22   5   4       13.59       31.25     20.81 o 
   0   6   4     1297.43     1510.71     56.31 o 
   1   6   4     1088.09     1203.53     31.17 o 
   2   6   4       66.12       90.23      4.27 o 
   3   6   4      140.55      143.94      7.45 o 
   4   6   4       13.84       24.56      3.39 o 
   5   6   4      110.24       99.29      6.20 o 
   6   6   4       39.78       38.15      4.45 o 
   7   6   4       96.16      124.52      4.97 o 
   8   6   4      632.23      698.58     10.29 o 
   9   6   4      135.35      137.27      5.86 o 
  10   6   4        9.96        4.62      4.12 o 
  11   6   4      248.89      330.19     11.16 o 
  12   6   4      200.15      178.24     10.89 o 
  13   6   4      687.92      639.50     21.67 o 
  14   6   4        9.55        7.82     17.43 o 
  15   6   4        4.89        2.96     11.66 o 
  16   6   4        2.74        6.54     14.29 o 
  17   6   4        8.21       -4.88     13.10 o 
  18   6   4       29.90       25.73     13.69 o 
  19   6   4        8.62      -13.72     13.72 o 
  20   6   4        0.41        1.96     17.89 o 
  21   6   4        6.07        2.58     19.00 o 
   1   7   4     1136.68     1151.93     21.40 o 
   2   7   4      921.15      952.88     16.37 o 
   3   7   4       19.08       16.16      3.89 o 
   4   7   4      139.47      140.61      9.41 o 
   5   7   4      668.81      644.46     11.57 o 
   6   7   4      393.48      418.81     11.26 o 
   7   7   4      655.32      633.53     14.19 o 
   8   7   4      423.49      469.84     12.96 o 
   9   7   4       67.10       55.44      6.06 o 
  10   7   4      356.98      352.13     12.64 o 
  11   7   4      488.75      585.10     17.68 o 
  12   7   4        0.13       -8.95      8.95 o 
  13   7   4       28.74       32.44     13.73 o 
  14   7   4      279.55      275.46     20.07 o 
  15   7   4      286.92      341.89     21.07 o 
  16   7   4       65.63       62.63     15.30 o 
  17   7   4        0.40       -2.32     13.26 o 
  18   7   4       17.02        1.03     18.27 o 
  19   7   4       37.75       16.75     18.95 o 
  20   7   4       16.44        4.67     18.63 o 
   0   8   4      772.84      713.92     24.81 o 
   1   8   4        8.56        8.63      6.17 o 
   2   8   4      170.65      179.97      8.89 o 
   3   8   4       20.14       20.11      5.21 o 
   4   8   4      201.84      207.99      7.92 o 
   5   8   4      301.77      330.29     10.97 o 
   6   8   4     1244.56     1175.92     18.61 o 
   7   8   4       45.92       54.01      6.42 o 
   8   8   4      229.88      202.53      9.70 o 
   9   8   4        1.80       -6.10      6.10 o 
  10   8   4       31.56       22.70     12.91 o 
  11   8   4       26.30        1.03     13.88 o 
  12   8   4      248.66      258.41     40.81 o 
  13   8   4        0.17       -1.43     12.50 o 
  14   8   4      113.82      102.81     16.93 o 
  15   8   4      502.18      492.68     25.42 o 
  16   8   4        0.25        9.90     14.68 o 
  17   8   4       14.38       24.25     35.65 o 
  18   8   4        0.72       -1.87     18.95 o 
  19   8   4        7.38       -9.90     28.93 o 
   1   9   4        0.04       -6.69      6.69 o 
   2   9   4       83.50       85.53      8.46 o 
   3   9   4      675.04      617.62     18.59 o 
   4   9   4      249.23      208.12     12.59 o 
   5   9   4      167.80      147.34     11.69 o 
   6   9   4        2.43       -9.25      9.25 o 
   7   9   4       56.87       62.48     10.15 o 
   8   9   4       50.73       50.95     11.56 o 
   9   9   4       49.17       26.86     14.61 o 
  10   9   4     1248.42     1234.18     91.44 o 
  11   9   4      118.37      135.76     19.35 o 
  12   9   4      200.54      216.38     23.01 o 
  13   9   4        2.32      -14.96     14.96 o 
  14   9   4       72.11       45.63     18.62 o 
  15   9   4       37.98       21.15     17.80 o 
  16   9   4       22.51       16.53     26.86 o 
  17   9   4        7.16       -8.27     25.83 o 
  18   9   4       50.88       59.29     22.20 o 
   0  10   4       99.27       71.37     14.47 o 
   1  10   4        1.87       -9.10      9.10 o 
   2  10   4      418.74      398.08     19.48 o 
   3  10   4        9.44        6.22     19.00 o 
   4  10   4     1600.33     1514.25     35.68 o 
   5  10   4       17.36       35.21     10.93 o 
   6  10   4      125.85      132.84     14.24 o 
   7  10   4       42.15       63.44     15.70 o 
   8  10   4       26.30        4.68     13.82 o 
   9  10   4        1.19       10.85     14.61 o 
  10  10   4       28.94       52.70     16.80 o 
  11  10   4       50.60       62.06     17.89 o 
  12  10   4      160.23      143.15     21.54 o 
  13  10   4        1.49       -3.28     17.16 o 
  14  10   4      112.01      105.39     22.27 o 
  15  10   4       27.39       13.23     18.22 o 
  16  10   4       59.93       55.46     21.47 o 
  17  10   4       14.77        1.48     20.30 o 
   1  11   4     1298.31     1236.76     32.40 o 
   2  11   4        4.46        8.75     11.12 o 
   3  11   4       84.90       83.89     13.49 o 
   4  11   4       32.36       25.72     11.72 o 
   5  11   4       10.25        7.23     14.23 o 
   6  11   4       20.71        3.52     14.23 o 
   7  11   4       51.44       28.59     15.70 o 
   8  11   4        6.53        2.32     14.96 o 
   9  11   4       96.34       67.00     18.62 o 
  10  11   4       43.47       29.45     17.53 o 
  11  11   4       33.02       27.51     17.49 o 
  12  11   4        5.24        7.75     17.53 o 
  13  11   4        1.42        6.05     17.89 o 
  14  11   4        0.12      -12.15     19.63 o 
  15  11   4        6.13       30.40     20.00 o 
   0  12   4      178.24      147.76     27.90 o 
   1  12   4       35.36       17.66     15.29 o 
   2  12   4       15.26       -8.55     11.12 o 
   3  12   4        5.85      -11.33     11.33 o 
   4  12   4        1.12      -16.53     16.53 o 
   5  12   4       86.18       92.39     32.55 o 
   6  12   4      200.62      202.47     23.01 o 
   7  12   4       34.00       43.56     18.22 o 
   8  12   4       33.51       51.24     21.70 o 
   9  12   4      356.53      388.16     54.76 o 
  10  12   4        0.25       20.37     17.89 o 
  11  12   4      218.80      282.31     28.12 o 
  12  12   4       16.86       32.50     28.93 o 
  13  12   4      226.58      252.27     28.47 o 
   1  13   4      142.34      106.62     20.46 o 
   2  13   4        0.07      -20.67     20.67 o 
   3  13   4      110.77      106.43     28.93 o 
   4  13   4        3.73       -7.23     16.07 o 
   5  13   4       36.73       -3.15     16.43 o 
   6  13   4       12.88       26.19     16.76 o 
   7  13   4       16.48       11.78     18.22 o 
   8  13   4        6.89      -10.42     17.16 o 
   9  13   4        0.14      -11.59     17.16 o 
  10  13   4        7.03      -17.49     17.49 o 
   1  14   4       87.70       85.76     29.96 o 
   2  14   4        2.65      -21.70     21.70 o 
   3  14   4       50.06       51.66     29.96 o 
   4  14   4       32.90        6.20     25.83 o 
   5  14   4       15.10      -24.80     24.80 o 
   6  14   4        3.61      -10.87     18.22 o 
   1   1   5       30.86       46.22      3.27 o 
   2   1   5     4102.77     4140.70     37.11 o 
   3   1   5     1470.37     1504.19     16.13 o 
   4   1   5    31975.11    30815.09    245.01 o 
   5   1   5     8407.18     8553.29     67.76 o 
   6   1   5     3193.56     3345.46     29.31 o 
   7   1   5      472.87      436.73      7.54 o 
   8   1   5       43.42       28.41      3.25 o 
   9   1   5     9492.42     9490.62     73.31 o 
  10   1   5      314.00      331.90      6.52 o 
  11   1   5     1070.58      967.74     11.40 o 
  12   1   5      100.08      101.99      4.66 o 
  13   1   5      290.00      272.03      8.49 o 
  14   1   5       56.18       39.12      6.77 o 
  15   1   5        2.46      -11.93     11.93 o 
  16   1   5       47.29       47.70     11.38 o 
  17   1   5        0.45       -8.17     10.15 o 
  18   1   5      103.16      116.84     19.73 o 
  19   1   5      197.79      175.61     27.38 o 
  20   1   5        1.79       -4.13     16.07 o 
  21   1   5      188.48      224.31     25.31 o 
  22   1   5       25.99       28.75     20.42 o 
  23   1   5       29.77       45.46     32.03 o 
   0   2   5    16113.45    16596.73    201.20 o 
   1   2   5     4136.26     4090.30     36.57 o 
   2   2   5     3395.30     3331.72     30.67 o 
   3   2   5      224.98      272.24      6.70 o 
   4   2   5     8350.48     8367.39     69.54 o 
   5   2   5    11930.68    12880.61    106.49 o 
   6   2   5       10.63       19.80      3.09 o 
   7   2   5     9782.22    10405.78     88.17 o 
   8   2   5     1200.78     1265.02     15.15 o 
   9   2   5     1864.95     1982.05     19.57 o 
  10   2   5      315.57      299.41      7.82 o 
  11   2   5     2934.99     2831.41     28.58 o 
  12   2   5      100.32      101.51      6.38 o 
  13   2   5        5.57        3.35      5.42 o 
  14   2   5        0.75       -1.44      5.92 o 
  15   2   5      417.25      384.83     22.97 o 
  16   2   5      829.73      838.29     26.19 o 
  17   2   5      107.93      125.84     14.74 o 
  18   2   5       11.51      -11.84     11.84 o 
  19   2   5        6.51       -0.46     22.73 o 
  20   2   5       59.47       45.07     18.95 o 
  21   2   5        7.00       24.80     18.53 o 
  22   2   5       19.09       10.33     25.83 o 
  23   2   5       64.83      105.39     34.10 o 
   1   3   5     2766.50     3018.07     32.74 o 
   2   3   5      800.83      723.05     11.22 o 
   3   3   5       81.20       50.44      3.11 o 
   4   3   5      317.77      229.66      5.92 o 
   5   3   5      317.92      306.95      7.04 o 
   6   3   5     3917.29     3954.99     36.75 o 
   7   3   5      303.76      237.86      6.91 o 
   8   3   5       21.09        5.46      4.50 o 
   9   3   5     1402.11     1388.29     17.78 o 
  10   3   5        1.37       -2.29      3.40 o 
  11   3   5     1256.05     1278.38     17.50 o 
  12   3   5       31.63       28.47      5.20 o 
  13   3   5       92.43       69.42      7.95 o 
  14   3   5        6.75       -3.95     10.89 o 
  15   3   5      352.38      332.43     18.43 o 
  16   3   5       37.82       42.63      9.76 o 
  17   3   5       11.44       24.27     12.14 o 
  18   3   5      590.70      673.74     26.61 o 
  19   3   5      233.69      302.14     20.83 o 
  20   3   5        5.70       20.73     17.89 o 
  21   3   5       38.70       32.22     20.42 o 
  22   3   5        2.97       -5.17     26.86 o 
   0   4   5     6089.38     6613.87    160.15 o 
   1   4   5     4549.30     4651.16     59.40 o 
   2   4   5     3379.14     3577.69     39.36 o 
   3   4   5     2475.99     2310.01     27.68 o 
   4   4   5     2761.45     2953.16     34.23 o 
   5   4   5      399.45      407.58      7.83 o 
   6   4   5       23.23       31.19      3.31 o 
   7   4   5        7.34        5.71      3.05 o 
   8   4   5       48.79       38.08      3.92 o 
   9   4   5      604.00      622.98     10.49 o 
  10   4   5      267.27      303.81      8.13 o 
  11   4   5      718.84      668.25     16.26 o 
  12   4   5        5.17        6.15      5.04 o 
  13   4   5      162.16      151.76     10.00 o 
  14   4   5      736.66      756.60     21.29 o 
  15   4   5        9.32       -5.25      9.27 o 
  16   4   5        9.19       -3.50     11.30 o 
  17   4   5        1.52       -9.64      9.64 o 
  18   4   5      130.94      169.95     17.24 o 
  19   4   5        1.03       12.50     13.91 o 
  20   4   5       22.81       16.38     14.58 o 
  21   4   5        2.85       11.37     26.86 o 
  22   4   5        0.80       18.60     29.96 o 
   1   5   5        1.37        0.00      2.70 o 
   2   5   5      406.60      510.74      9.74 o 
   3   5   5       86.10      132.10      6.56 o 
   4   5   5      599.95      714.80     12.04 o 
   5   5   5     3021.65     3007.17     31.11 o 
   6   5   5       82.34      114.04      4.73 o 
   7   5   5        1.69       -1.52      2.80 o 
   8   5   5      370.28      348.31      8.20 o 
   9   5   5       21.35       14.60      3.57 o 
  10   5   5        1.53       -3.93      3.93 o 
  11   5   5      104.25       87.87      6.12 o 
  12   5   5      414.97      398.76     14.12 o 
  13   5   5      205.68      220.76     15.90 o 
  14   5   5       44.38       26.60     11.72 o 
  15   5   5        2.48      -10.26     10.26 o 
  16   5   5       24.85       15.08     12.29 o 
  17   5   5      582.74      602.62     25.64 o 
  18   5   5       10.59       26.56     13.91 o 
  19   5   5        2.55        2.22     13.88 o 
  20   5   5        2.15        4.05     18.22 o 
  21   5   5        0.65      -17.89     17.89 o 
  22   5   5        6.11      -27.90     27.90 o 
   0   6   5     5578.86     5826.39    103.37 o 
   1   6   5     1368.32     1495.74     24.49 o 
   2   6   5     1638.18     1767.49     20.59 o 
   3   6   5      311.56      312.27      7.57 o 
   4   6   5       27.51       32.53      4.50 o 
   5   6   5      258.29      299.31      8.08 o 
   6   6   5     1260.68     1302.90     22.94 o 
   7   6   5       29.26       30.56      4.82 o 
   8   6   5       13.38        9.49      3.88 o 
   9   6   5       18.65       30.25      5.05 o 
  10   6   5       63.06       49.29      6.38 o 
  11   6   5      819.84      820.61     17.76 o 
  12   6   5        0.16       -7.60      7.78 o 
  13   6   5      692.85      709.89     20.49 o 
  14   6   5        0.73       -2.50     12.08 o 
  15   6   5        8.16        1.58     13.52 o 
  16   6   5      412.20      428.92     22.62 o 
  17   6   5       50.15       64.53     15.10 o 
  18   6   5        0.04       -9.36     12.89 o 
  19   6   5        0.83       -1.03     17.53 o 
  20   6   5       12.07      -12.58     18.53 o 
  21   6   5        0.66      -15.56     18.95 o 
   1   7   5      803.95      877.86     18.28 o 
   2   7   5       59.59       63.52      5.31 o 
   3   7   5      479.92      468.26      9.55 o 
   4   7   5        5.40       -0.62      3.39 o 
   5   7   5      714.72      699.96     13.07 o 
   6   7   5       65.33       62.16      5.87 o 
   7   7   5     1481.12     1500.76     21.79 o 
   8   7   5      395.93      377.10     10.88 o 
   9   7   5      337.88      332.25     11.30 o 
  10   7   5       63.88       63.20     11.66 o 
  11   7   5       49.37       42.69      7.71 o 
  12   7   5      106.61       99.29     21.21 o 
  13   7   5      503.20      444.81     27.73 o 
  14   7   5      127.75      170.03     19.35 o 
  15   7   5       62.86       78.35     14.71 o 
  16   7   5       83.68       65.73     17.87 o 
  17   7   5       55.36       70.26     16.11 o 
  18   7   5       45.26       76.92     16.85 o 
  19   7   5       49.08       48.53     20.00 o 
  20   7   5       14.46       41.86     21.54 o 
   0   8   5     1195.73     1140.16     31.73 o 
   1   8   5      130.04      129.61     12.38 o 
   2   8   5     1277.89     1346.65     24.81 o 
   3   8   5      474.56      499.20     14.92 o 
   4   8   5       25.84       13.34      5.54 o 
   5   8   5      105.41       99.94      9.85 o 
   6   8   5       43.62       14.65      5.88 o 
   7   8   5        0.01       -5.57      5.57 o 
   8   8   5        4.00       -8.21      8.21 o 
   9   8   5        0.33       -9.06      9.06 o 
  10   8   5        3.62       -9.09      9.09 o 
  11   8   5        2.17        5.44     26.86 o 
  12   8   5        0.42      -10.86     10.86 o 
  13   8   5       17.26       10.22     12.45 o 
  14   8   5       14.51       -5.17     17.57 o 
  15   8   5       60.54       70.76     15.61 o 
  16   8   5      129.39      173.06     19.48 o 
  17   8   5       25.36       12.89     15.30 o 
  18   8   5      103.81       93.21     22.51 o 
  19   8   5       32.15       46.88     21.54 o 
   1   9   5     1819.81     1808.84     31.59 o 
   2   9   5     1154.84     1260.02     25.37 o 
   3   9   5     1988.97     1949.59     34.82 o 
   4   9   5       18.43       22.39      8.76 o 
   5   9   5      885.87      895.83     22.68 o 
   6   9   5      244.98      231.28     13.51 o 
   7   9   5      580.07      565.84     21.95 o 
   8   9   5       36.27       18.43     10.43 o 
   9   9   5        5.12       -4.37     12.77 o 
  10   9   5       46.74       26.77     15.29 o 
  11   9   5       24.36       -4.97     29.45 o 
  12   9   5      218.58      294.47     25.20 o 
  13   9   5       65.60       58.38     18.27 o 
  14   9   5        8.62       -3.31     16.02 o 
  15   9   5       56.32       59.93     29.96 o 
  16   9   5      108.39       86.02     24.80 o 
  17   9   5        0.62       -1.36     19.27 o 
  18   9   5        7.00      -16.31     20.42 o 
   0  10   5       51.12        9.30     11.69 o 
   1  10   5        8.98       -8.74      8.74 o 
   2  10   5        7.70       19.19     10.53 o 
   3  10   5     1309.12     1266.59     31.99 o 
   4  10   5        0.04        6.80     11.79 o 
   5  10   5       25.35       24.34     11.30 o 
   6  10   5       22.47       33.44     11.90 o 
   7  10   5      464.89      517.03     22.20 o 
   8  10   5      396.68      390.07     26.66 o 
   9  10   5       76.62       89.40     17.89 o 
  10  10   5       50.73       58.59     17.49 o 
  11  10   5        0.06       -4.73     15.70 o 
  12  10   5       11.73      -11.84     14.96 o 
  13  10   5       44.63       17.79     17.16 o 
  14  10   5        2.93      -13.34     16.43 o 
  15  10   5       30.33       53.73     29.96 o 
  16  10   5       25.30        2.07     19.00 o 
  17  10   5        8.05       14.47     28.93 o 
   1  11   5      211.88      214.17     16.64 o 
   2  11   5      350.13      378.63     22.51 o 
   3  11   5      192.94      179.40     15.88 o 
   4  11   5        2.73      -10.47     10.70 o 
   5  11   5       22.94       20.38     11.66 o 
   6  11   5       97.90       82.54     18.22 o 
   7  11   5        7.13       -3.10     14.61 o 
   8  11   5      229.73      276.35     24.80 o 
   9  11   5       54.85       49.03     17.89 o 
  10  11   5       22.33       18.00     16.43 o 
  11  11   5       20.65       21.66     25.83 o 
  12  11   5       27.56       53.95     31.00 o 
  13  11   5        4.07        2.72     17.89 o 
  14  11   5       51.06       68.93     27.90 o 
  15  11   5       12.20      -18.60     26.86 o 
   0  12   5      283.18      251.08     32.03 o 
   1  12   5       32.61       10.85     15.34 o 
   2  12   5        9.85       -0.58     23.76 o 
   3  12   5       47.83       36.27     13.10 o 
   4  12   5        1.04        5.42     14.86 o 
   5  12   5       23.93       -2.46     15.29 o 
   6  12   5        0.48      -14.56     14.56 o 
   7  12   5        1.03       -7.75     16.07 o 
   8  12   5       34.55       12.58     16.76 o 
   9  12   5       80.55      114.56     22.27 o 
  10  12   5       21.66       30.67     18.22 o 
  11  12   5       90.60       77.22     21.88 o 
  12  12   5      109.31      120.39     24.08 o 
  13  12   5       10.06       46.50     21.19 o 
   1  13   5      227.02      258.21     24.84 o 
   2  13   5       12.02      -15.59     15.59 o 
   3  13   5       86.90       43.40     26.86 o 
   4  13   5       41.31        2.07     25.83 o 
   5  13   5       15.53        1.75     16.43 o 
   6  13   5        0.01      -16.07     16.07 o 
   7  13   5       29.05       22.71     18.62 o 
   8  13   5       81.21       68.59     21.15 o 
   9  13   5       23.45       19.08     28.41 o 
  10  13   5      119.47      113.58     24.08 o 
   0  14   5        5.57       -4.13     25.83 o 
   1  14   5       25.86       -5.17     24.80 o 
   2  14   5       20.93       21.70     27.90 o 
   3  14   5      137.65      164.29     34.10 o 
   4  14   5       11.22       -9.30     24.80 o 
   5  14   5        5.66      -11.37     25.83 o 
   6  14   5       31.08       13.43     27.90 o 
   0   0   6     9658.79     9796.30    233.52 o 
   1   0   6     2823.02     2775.40     36.53 o 
   2   0   6     5284.52     5112.72     71.14 o 
   3   0   6      177.87      150.01      5.26 o 
   4   0   6    19363.46    19842.68    238.37 o 
   5   0   6      249.86      205.49      8.15 o 
   6   0   6     5484.01     5199.47     61.64 o 
   7   0   6     3480.55     3819.46     47.68 o 
   8   0   6     7032.19     6381.70     75.61 o 
   9   0   6     1386.92     1325.25     32.18 o 
  10   0   6       63.88       55.93      6.08 o 
  11   0   6     1886.41     1894.20     36.35 o 
  12   0   6       11.41       17.34      5.04 o 
  13   0   6       49.61       43.15      8.48 o 
  14   0   6     1448.98     1517.33     48.56 o 
  15   0   6     1814.32     1920.56     47.96 o 
  16   0   6      202.76      152.92     27.90 o 
  17   0   6      426.95      518.69     41.33 o 
  18   0   6     1081.98     1182.04     58.90 o 
  19   0   6       40.42       43.40     24.80 o 
  20   0   6       20.36       32.03     25.83 o 
  21   0   6       33.92       42.36     27.90 o 
  22   0   6       42.83        9.30     27.90 o 
  23   0   6        5.32      -14.47     28.93 o 
   1   1   6     7884.18     7578.25     85.18 o 
   2   1   6      509.54      508.89      6.81 o 
   3   1   6     6678.85     6418.31     53.71 o 
   4   1   6     2965.78     2727.54     27.10 o 
   5   1   6     9085.46     9239.93     76.95 o 
   6   1   6     1964.10     1994.82     19.55 o 
   7   1   6      110.20       86.44      6.39 o 
   8   1   6       56.91       63.26      7.81 o 
   9   1   6      213.08      192.86      6.39 o 
  10   1   6      693.73      710.03     11.04 o 
  11   1   6       41.15       39.59      4.61 o 
  12   1   6      414.86      409.17      8.84 o 
  13   1   6      168.00      159.36      9.47 o 
  14   1   6      274.58      287.04     16.76 o 
  15   1   6      236.93      236.37     16.99 o 
  16   1   6      260.24      286.01     17.75 o 
  17   1   6        1.65       -5.99     14.56 o 
  18   1   6      136.92      137.49     20.46 o 
  19   1   6       12.43        5.17     15.34 o 
  20   1   6       15.00      -12.92     16.07 o 
  21   1   6       32.85       16.53     18.27 o 
  22   1   6        1.27       -7.11     18.62 o 
  23   1   6        2.31      -14.99     20.08 o 
   0   2   6     2932.61     3011.17     45.19 o 
   1   2   6       39.48       36.78      2.71 o 
   2   2   6      118.75      166.96      4.27 o 
   3   2   6        7.28        4.09      2.04 o 
   4   2   6     1065.42     1086.18     12.53 o 
   5   2   6      103.81      100.79      5.02 o 
   6   2   6     4879.69     5136.10     43.18 o 
   7   2   6      397.04      390.28      8.82 o 
   8   2   6     8500.20     8278.61     67.62 o 
   9   2   6     1954.97     1869.71     19.85 o 
  10   2   6      202.28      207.40      6.44 o 
  11   2   6      186.83      188.51      6.65 o 
  12   2   6      156.85      145.41      8.49 o 
  13   2   6      288.80      299.23     13.62 o 
  14   2   6        9.62       -5.00      7.46 o 
  15   2   6      304.10      291.69     17.85 o 
  16   2   6       78.78      136.08     15.42 o 
  17   2   6       54.18       50.02     12.60 o 
  18   2   6      335.38      389.72     35.76 o 
  19   2   6        2.71      -16.02     16.02 o 
  20   2   6       17.32       -7.75     16.80 o 
  21   2   6        6.38      -11.28     18.22 o 
  22   2   6        4.03      -13.63     18.95 o 
  23   2   6        0.69      -17.57     27.90 o 
   1   3   6     1616.61     1763.85     21.21 o 
   2   3   6       25.99       24.20      3.13 o 
   3   3   6     3202.55     3302.75     34.32 o 
   4   3   6     1446.77     1508.47     17.27 o 
   5   3   6       97.77      120.11      5.02 o 
   6   3   6     4184.34     4369.86     40.43 o 
   7   3   6    19081.17    19645.34    161.79 o 
   8   3   6     1056.21      939.27     13.83 o 
   9   3   6       57.25       42.26      4.54 o 
  10   3   6        2.33       -3.64      3.92 o 
  11   3   6      192.01      199.66      7.87 o 
  12   3   6       15.55        7.15      5.19 o 
  13   3   6      307.62      275.66     12.25 o 
  14   3   6      426.01      398.47     22.52 o 
  15   3   6      331.11      356.89     19.17 o 
  16   3   6       64.18       51.21     12.60 o 
  17   3   6        1.99       12.35     12.00 o 
  18   3   6      140.25      154.29     16.81 o 
  19   3   6       66.53      108.96     19.59 o 
  20   3   6       11.52        0.75     18.62 o 
  21   3   6       30.74        7.53     18.95 o 
  22   3   6        6.59       11.51     20.42 o 
   0   4   6     2653.18     2912.98     63.55 o 
   1   4   6     3095.73     3291.16     36.10 o 
   2   4   6     1642.18     1862.92     23.46 o 
   3   4   6     1798.39     1910.66     24.25 o 
   4   4   6      281.32      287.77      7.12 o 
   5   4   6     1428.53     1625.68     20.17 o 
   6   4   6      228.58      268.44      6.93 o 
   7   4   6      408.10      416.43      8.19 o 
   8   4   6        0.58       -3.25      3.25 o 
   9   4   6      109.53      111.92      5.82 o 
  10   4   6      266.08      267.17      8.60 o 
  11   4   6        0.01       -4.75      4.75 o 
  12   4   6      149.95      130.03      9.44 o 
  13   4   6      198.42      146.14     10.30 o 
  14   4   6      217.63      189.51     12.78 o 
  15   4   6       83.65       73.33     13.10 o 
  16   4   6       39.42       30.04     12.26 o 
  17   4   6       94.44       77.12     16.16 o 
  18   4   6      120.10      165.71     17.65 o 
  19   4   6       90.49      104.68     16.97 o 
  20   4   6       24.22       14.24     14.89 o 
  21   4   6        3.25        6.47     19.35 o 
  22   4   6       22.80      -17.57     28.93 o 
   1   5   6      598.15      651.07     12.96 o 
   2   5   6     1084.63     1356.50     20.44 o 
   3   5   6     1065.40     1142.34     17.06 o 
   4   5   6     2037.88     2038.46     26.27 o 
   5   5   6      335.19      372.51     13.63 o 
   6   5   6      330.62      367.62      8.11 o 
   7   5   6      984.96      973.52     14.42 o 
   8   5   6        5.93        2.93      3.59 o 
   9   5   6      916.10      944.14     14.50 o 
  10   5   6      911.67      959.32     15.72 o 
  11   5   6      444.54      416.09     11.58 o 
  12   5   6      363.07      379.82     21.82 o 
  13   5   6      232.87      254.71     17.07 o 
  14   5   6        0.05      -10.40     10.40 o 
  15   5   6        7.81        4.88     11.30 o 
  16   5   6       41.93       26.60     12.69 o 
  17   5   6       29.49       33.36     13.69 o 
  18   5   6      194.60      202.92     20.79 o 
  19   5   6        0.69       -2.13     13.49 o 
  20   5   6       26.81       49.87     16.21 o 
  21   5   6       42.23       48.45     20.74 o 
   0   6   6      507.98      613.75     31.00 o 
   1   6   6        2.85       -5.37      5.37 o 
   2   6   6     1003.19     1008.92     15.58 o 
   3   6   6     1245.21     1266.99     18.63 o 
   4   6   6      845.99      876.59     15.12 o 
   5   6   6        2.07       -1.90      4.26 o 
   6   6   6       59.15       57.83      5.09 o 
   7   6   6       35.30       44.15      5.21 o 
   8   6   6     1729.96     1708.12     23.99 o 
   9   6   6      466.17      407.53     11.97 o 
  10   6   6       38.17       38.39      7.57 o 
  11   6   6      815.83      837.88     18.31 o 
  12   6   6       28.88       20.74      9.12 o 
  13   6   6       89.27       89.60     11.00 o 
  14   6   6        0.09       -5.30     12.45 o 
  15   6   6       31.82       24.44     12.81 o 
  16   6   6        0.36      -12.06     12.06 o 
  17   6   6       10.78       -3.83     13.32 o 
  18   6   6      117.11      115.89     20.66 o 
  19   6   6        1.35       20.32     15.51 o 
  20   6   6        0.95        4.38     18.53 o 
  21   6   6        3.22      -18.08     19.00 o 
   1   7   6        1.43        3.20      5.13 o 
   2   7   6      260.20      262.62      7.91 o 
   3   7   6       19.24        4.93      3.92 o 
   4   7   6       11.28        9.96      4.50 o 
   5   7   6        3.06       -0.84      4.35 o 
   6   7   6     1399.38     1512.57     21.70 o 
   7   7   6     1720.44     1703.88     22.67 o 
   8   7   6      775.25      760.15     15.66 o 
   9   7   6       16.87       -2.07      6.38 o 
  10   7   6      654.87      684.64     20.45 o 
  11   7   6        1.88       -9.57      9.57 o 
  12   7   6       64.49       44.99     14.24 o 
  13   7   6        9.06        6.86     17.14 o 
  14   7   6      174.87      162.20     16.81 o 
  15   7   6      101.07      109.97     15.94 o 
  16   7   6      113.05      124.71     17.09 o 
  17   7   6       92.84      115.61     20.92 o 
  18   7   6        0.08       -7.78     14.29 o 
  19   7   6       16.04       26.79     19.69 o 
  20   7   6       17.85       -5.34     20.08 o 
   0   8   6      500.32      385.18     19.27 o 
   1   8   6       69.79       61.69     10.65 o 
   2   8   6       69.20       61.43      7.10 o 
   3   8   6      569.04      575.41     17.61 o 
   4   8   6       72.54       90.16      8.56 o 
   5   8   6      897.49      963.87     20.72 o 
   6   8   6      178.30      162.20     10.51 o 
   7   8   6     1262.15     1244.66     26.94 o 
   8   8   6      214.55      147.23     13.80 o 
   9   8   6      261.07      292.18     20.51 o 
  10   8   6        5.55       -9.69      9.69 o 
  11   8   6        5.80       14.04     14.96 o 
  12   8   6        3.89        0.03     14.86 o 
  13   8   6      389.95      433.22     28.85 o 
  14   8   6       14.04        4.93     13.10 o 
  15   8   6      190.27      215.25     20.04 o 
  16   8   6        0.02      -13.26     13.26 o 
  17   8   6       17.15        5.11     14.89 o 
  18   8   6       18.39        6.27     19.01 o 
  19   8   6        0.94      -18.62     18.62 o 
   1   9   6      567.56      564.04     17.21 o 
   2   9   6      350.62      317.16     14.97 o 
   3   9   6      185.12      199.27     12.48 o 
   4   9   6     1343.55     1326.00     28.23 o 
   5   9   6       55.84       53.77      9.76 o 
   6   9   6       34.06       43.67     11.66 o 
   7   9   6      700.82      707.17     24.70 o 
   8   9   6        5.52       -5.49      9.87 o 
   9   9   6       40.63       20.52     11.03 o 
  10   9   6      135.49       61.03     16.76 o 
  11   9   6       15.45       20.42     15.70 o 
  12   9   6        8.06      -17.57     19.63 o 
  13   9   6       32.72       48.56     25.83 o 
  14   9   6        0.51      -21.70     21.70 o 
  15   9   6        0.90      -13.30     18.08 o 
  16   9   6       73.41       73.93     21.15 o 
  17   9   6        3.10        2.58     19.00 o 
  18   9   6       28.01       49.08     21.92 o 
   0  10   6      698.84      716.64     28.38 o 
   1  10   6       90.31      118.17     13.79 o 
   2  10   6      896.38      884.18     30.75 o 
   3  10   6      544.41      520.17     22.23 o 
   4  10   6      803.24      749.46     25.42 o 
   5  10   6      953.31      953.86     28.60 o 
   6  10   6      121.62      109.68     14.06 o 
   7  10   6      210.96      226.11     17.15 o 
   8  10   6        7.48       11.49     15.70 o 
   9  10   6       96.06      101.31     18.62 o 
  10  10   6        8.31       -6.72     14.61 o 
  11  10   6      112.79      116.92     20.42 o 
  12  10   6        0.20       10.33     23.76 o 
  13  10   6       10.62      -12.40     23.76 o 
  14  10   6       24.98       16.53     25.83 o 
  15  10   6       62.54       67.00     21.04 o 
  16  10   6        0.05      -18.56     23.76 o 
   1  11   6        6.28      -11.69     11.69 o 
   2  11   6       12.46      -10.33     10.33 o 
   3  11   6      227.60      235.68     23.11 o 
   4  11   6        9.08       -2.32     10.93 o 
   5  11   6      388.74      350.03     20.01 o 
   6  11   6       10.05        9.57     11.66 o 
   7  11   6       51.66       58.30     17.06 o 
   8  11   6        1.11       -3.48     33.06 o 
   9  11   6       61.90       27.54     17.89 o 
  10  11   6       24.20       15.89     17.16 o 
  11  11   6        7.01        4.49     16.76 o 
  12  11   6        2.31        6.20     23.76 o 
  13  11   6       14.57       26.86     26.86 o 
  14  11   6        0.59      -24.80     24.80 o 
   0  12   6        5.63      -17.57     17.57 o 
   1  12   6        7.96        0.00     14.61 o 
   2  12   6        0.20      -13.50     13.50 o 
   3  12   6       25.90        8.46     15.29 o 
   4  12   6       31.44        5.17     13.39 o 
   5  12   6       30.46       29.76     32.55 o 
   6  12   6        8.23       -1.55     15.34 o 
   7  12   6        1.90      -13.10     16.02 o 
   8  12   6        4.93       -1.10     17.16 o 
   9  12   6      188.48      216.74     25.20 o 
  10  12   6       75.00       78.53     21.19 o 
  11  12   6      145.84      199.53     25.93 o 
  12  12   6       44.89       40.30     29.96 o 
   1  13   6        2.73      -14.96     14.96 o 
   2  13   6        3.10      -14.61     14.61 o 
   3  13   6        5.80      -22.73     22.73 o 
   4  13   6       46.08       47.53     27.90 o 
   5  13   6       22.84       28.93     25.83 o 
   6  13   6       15.50       10.27     26.35 o 
   7  13   6       36.62       21.54     22.22 o 
   8  13   6        2.25       28.41     19.00 o 
   9  13   6      123.08      164.54     37.71 o 
  10  13   6       70.32      121.21     24.47 o 
   0  14   6      337.36      430.87     44.43 o 
   1  14   6       40.28       46.50     28.93 o 
   2  14   6       89.42      102.29     33.06 o 
   3  14   6       68.56       75.43     29.96 o 
   4  14   6        0.26      -13.43     25.83 o 
   5  14   6        3.97      -22.73     25.83 o 
   1   1   7       54.10       50.29      3.21 o 
   2   1   7        2.46       -0.69      2.15 o 
   3   1   7     1127.34      938.03     12.06 o 
   4   1   7     2371.46     2353.52     24.45 o 
   5   1   7     2605.01     2607.30     26.95 o 
   6   1   7     8560.54     8600.02     72.59 o 
   7   1   7      623.41      579.86      9.58 o 
   8   1   7    18831.67    18418.37    143.39 o 
   9   1   7      415.59      482.49      9.36 o 
  10   1   7      131.03      143.75      5.87 o 
  11   1   7       77.13       82.08      5.64 o 
  12   1   7      374.46      378.97     10.14 o 
  13   1   7        8.98       -2.03      6.73 o 
  14   1   7      111.13      136.33     12.89 o 
  15   1   7      176.03      156.93     14.25 o 
  16   1   7       47.68       47.40     12.31 o 
  17   1   7       70.05       76.47     18.27 o 
  18   1   7       12.51       22.66     16.43 o 
  19   1   7       26.52       36.51     17.49 o 
  20   1   7       37.24       22.73     18.27 o 
  21   1   7       11.46       -5.68     19.00 o 
  22   1   7       21.99       42.01     25.31 o 
   0   2   7     1134.81      972.64     16.70 o 
   1   2   7       63.00       49.46      3.08 o 
   2   2   7      453.82      429.43      7.11 o 
   3   2   7      513.98      548.99      9.05 o 
   4   2   7      156.59      182.73      5.79 o 
   5   2   7       21.15       18.10      3.12 o 
   6   2   7     1398.50     1331.67     15.00 o 
   7   2   7      320.06      329.14     13.50 o 
   8   2   7     1004.94      988.74     19.91 o 
   9   2   7      279.71      307.10      7.61 o 
  10   2   7      142.47      156.03      5.92 o 
  11   2   7        1.54       -4.02      4.02 o 
  12   2   7     1759.15     1741.66     45.64 o 
  13   2   7      658.30      654.50     22.35 o 
  14   2   7        3.81        1.60      7.95 o 
  15   2   7       43.06       25.46     11.38 o 
  16   2   7        8.04        1.80     10.93 o 
  17   2   7       20.95        4.55     11.70 o 
  18   2   7        8.35        7.23     16.07 o 
  19   2   7        6.41       -0.75     16.53 o 
  20   2   7       10.41       17.38     20.67 o 
  21   2   7        9.30       -1.23     32.03 o 
  22   2   7        1.32        5.85     20.42 o 
   1   3   7       13.49       10.43      2.49 o 
   2   3   7     1993.43     2066.53     21.57 o 
   3   3   7     1108.18     1317.29     15.54 o 
   4   3   7     1347.06     1347.81     14.81 o 
   5   3   7      412.82      508.85     10.15 o 
   6   3   7      925.26      901.52     17.84 o 
   7   3   7       33.24       35.34      4.64 o 
   8   3   7     2156.48     2086.46     23.58 o 
   9   3   7        0.01       -3.99      3.99 o 
  10   3   7     1783.71     1773.76     23.25 o 
  11   3   7      195.25      193.14      9.01 o 
  12   3   7      334.57      350.94     14.75 o 
  13   3   7       35.38       10.19      8.23 o 
  14   3   7      157.71      121.88     11.56 o 
  15   3   7      181.82      199.88     15.94 o 
  16   3   7       48.39       80.29     13.46 o 
  17   3   7        1.55       -1.92     11.66 o 
  18   3   7       12.25       -4.15     12.31 o 
  19   3   7       42.60       24.28     18.27 o 
  20   3   7       33.39       50.11     20.46 o 
  21   3   7        2.91      -13.72     19.27 o 
  22   3   7       21.20       22.94     21.54 o 
   0   4   7     3308.02     3398.07     64.29 o 
   1   4   7       92.50      133.88      5.91 o 
   2   4   7      800.01      837.34     12.45 o 
   3   4   7      251.08      315.51      8.86 o 
   4   4   7     4444.38     4629.49     47.35 o 
   5   4   7      993.75     1121.70     14.95 o 
   6   4   7      647.48      718.15     11.20 o 
   7   4   7     1015.54     1020.00     13.60 o 
   8   4   7      603.48      570.83     11.03 o 
   9   4   7      380.71      412.54     10.12 o 
  10   4   7     1327.25     1233.99     23.61 o 
  11   4   7       17.47       18.13      6.16 o 
  12   4   7      532.64      525.90     17.75 o 
  13   4   7       32.49       17.66      8.46 o 
  14   4   7       22.85        4.86      9.10 o 
  15   4   7       69.49       63.74     12.86 o 
  16   4   7       62.15       58.99     13.10 o 
  17   4   7       63.14       51.82     13.46 o 
  18   4   7       33.13       32.40     13.95 o 
  19   4   7        2.70        0.11     21.40 o 
  20   4   7       82.40       92.55     22.27 o 
  21   4   7        0.13       21.59     20.81 o 
  22   4   7        1.04       22.73     33.06 o 
   1   5   7      799.54      924.37     19.61 o 
   2   5   7      355.78      346.62      8.99 o 
   3   5   7       10.50        3.50      3.81 o 
   4   5   7      404.44      374.52      9.94 o 
   5   5   7      348.38      382.03     10.37 o 
   6   5   7       24.97       11.24      3.53 o 
   7   5   7      308.64      332.63      8.72 o 
   8   5   7       50.46       47.68      4.73 o 
   9   5   7     1249.23     1256.66     17.31 o 
  10   5   7      121.42      117.52      7.34 o 
  11   5   7        1.43       -4.26      6.47 o 
  12   5   7      192.16      193.57     15.44 o 
  13   5   7       11.45       -9.51      9.51 o 
  14   5   7       28.52       19.60     11.09 o 
  15   5   7        8.87       -2.48     10.89 o 
  16   5   7        5.97       -9.93     11.52 o 
  17   5   7        1.95      -13.28     13.28 o 
  18   5   7       11.40       -4.82     13.29 o 
  19   5   7        6.08      -11.88     13.64 o 
  20   5   7       93.32      109.90     18.65 o 
  21   5   7       53.35       64.79     22.27 o 
   0   6   7     1105.30     1133.48     43.40 o 
   1   6   7        8.11        3.24      6.06 o 
   2   6   7       12.53       14.03      3.78 o 
   3   6   7       36.20       45.04      5.06 o 
   4   6   7      960.24     1012.11     17.20 o 
   5   6   7      151.63      176.63      8.05 o 
   6   6   7      422.85      454.46     11.30 o 
   7   6   7       57.97       76.36      6.43 o 
   8   6   7      152.52      156.11      8.11 o 
   9   6   7      109.10       70.59      8.39 o 
  10   6   7      461.46      443.48     15.25 o 
  11   6   7     1174.75     1124.37     23.66 o 
  12   6   7       21.20       16.00      9.29 o 
  13   6   7        8.19        5.42      8.90 o 
  14   6   7        8.07       -8.92      9.02 o 
  15   6   7        3.66        0.58     12.56 o 
  16   6   7       32.84       46.47     14.11 o 
  17   6   7        6.89       10.83     13.65 o 
  18   6   7        2.47        1.60     14.06 o 
  19   6   7       43.29       33.10     16.26 o 
  20   6   7       34.19       35.80     16.90 o 
   1   7   7      461.72      482.50     20.81 o 
   2   7   7       48.70       37.42      6.26 o 
   3   7   7        0.16       -1.39      4.28 o 
   4   7   7      433.11      464.10     12.56 o 
   5   7   7       39.60       34.07      5.83 o 
   6   7   7      954.78      902.19     17.61 o 
   7   7   7      464.18      465.34     13.58 o 
   8   7   7      156.26      146.15      9.82 o 
   9   7   7     1169.08     1118.70     23.19 o 
  10   7   7      691.58      634.96     20.18 o 
  11   7   7      772.79      716.75     21.38 o 
  12   7   7       33.06       17.98      9.66 o 
  13   7   7       93.29       57.24     11.03 o 
  14   7   7        0.16       -2.41     11.93 o 
  15   7   7       11.41        6.25     12.50 o 
  16   7   7       97.40       78.68     16.26 o 
  17   7   7       45.12       32.11     15.70 o 
  18   7   7        1.71        5.79     15.28 o 
  19   7   7       19.88       24.94     16.30 o 
  20   7   7       10.25       12.40     28.93 o 
   0   8   7     1643.64     1700.74     62.00 o 
   1   8   7        3.14       -5.68      9.50 o 
   2   8   7      831.52      773.05     23.76 o 
   3   8   7      225.52      242.55     15.89 o 
   4   8   7        5.63       -3.36      7.42 o 
   5   8   7      480.89      475.15     17.65 o 
   6   8   7     2116.92     2147.21     52.05 o 
   7   8   7      534.77      529.84     27.90 o 
   8   8   7       58.62       12.18     22.73 o 
   9   8   7      130.53      137.65     16.88 o 
  10   8   7       86.95       78.10     16.95 o 
  11   8   7      163.19      171.24     15.48 o 
  12   8   7      154.43      130.35     20.74 o 
  13   8   7        6.53       -7.16     12.41 o 
  14   8   7      270.71      334.81     22.27 o 
  15   8   7       58.82       66.36     16.02 o 
  16   8   7        0.01       -1.46     14.25 o 
  17   8   7        3.63       15.07     15.61 o 
  18   8   7        0.07       -2.98     15.68 o 
  19   8   7       57.17       71.29     34.10 o 
   1   9   7      496.13      522.38     20.27 o 
   2   9   7      543.24      563.06     21.07 o 
   3   9   7      222.26      239.14     15.66 o 
   4   9   7       31.93        2.40     18.43 o 
   5   9   7        6.47      -12.72     14.93 o 
   6   9   7      304.93      286.46     17.41 o 
   7   9   7       69.97       51.37     12.84 o 
   8   9   7      357.24      351.01     24.28 o 
   9   9   7      265.81      269.30     21.10 o 
  10   9   7       10.36      -12.64     12.65 o 
  11   9   7       88.74      106.43     26.86 o 
  12   9   7       13.20      -19.63     19.63 o 
  13   9   7        0.50      -13.43     21.70 o 
  14   9   7        7.55       -0.85     16.76 o 
  15   9   7       47.07       45.63     16.42 o 
  16   9   7        2.94      -15.13     15.13 o 
  17   9   7        4.46       -6.30     15.85 o 
   0  10   7      220.85      201.48     26.86 o 
   1  10   7       35.47       24.31     10.40 o 
   2  10   7      120.69      130.56     13.86 o 
   3  10   7      890.44      843.47     26.43 o 
   4  10   7      112.97      119.59     14.29 o 
   5  10   7       50.11       50.44     12.41 o 
   6  10   7      261.73      268.64     18.01 o 
   7  10   7      218.59      244.13     17.75 o 
   8  10   7      110.15       88.69     14.13 o 
   9  10   7       15.16       10.33     22.73 o 
  10  10   7      147.26       92.99     27.90 o 
  11  10   7        0.54      -12.40     21.70 o 
  12  10   7       11.87        9.30     23.76 o 
  13  10   7        5.37      -22.73     22.73 o 
  14  10   7        2.01       -8.59     16.43 o 
  15  10   7       50.49       23.19     29.45 o 
  16  10   7       14.05        1.29     19.35 o 
   1  11   7      133.47      151.50     19.00 o 
   2  11   7      228.42      274.56     22.61 o 
   3  11   7      115.52      141.46     14.85 o 
   4  11   7      109.85      128.90     14.68 o 
   5  11   7       42.94       68.33     13.51 o 
   6  11   7       40.23       34.42     13.10 o 
   7  11   7       99.51      113.78     20.08 o 
   8  11   7      974.36     1065.04     42.38 o 
   9  11   7       10.59       31.00     23.76 o 
  10  11   7       23.69        1.03     23.76 o 
  11  11   7        7.45       11.37     22.73 o 
  12  11   7       27.62       45.46     27.90 o 
  13  11   7       92.12      126.06     34.10 o 
  14  11   7        0.03       -7.23     26.86 o 
   0  12   7       75.36       44.43     23.76 o 
   1  12   7       21.43        5.34     14.96 o 
   2  12   7        0.09      -13.09     13.09 o 
   3  12   7      224.72      197.25     21.88 o 
   4  12   7        3.35       -6.43     14.96 o 
   5  12   7        5.38      -13.33     14.96 o 
   6  12   7        3.73       11.85     24.80 o 
   7  12   7        9.04       23.76     24.80 o 
   8  12   7        5.93        4.13     24.80 o 
   9  12   7       17.74       31.00     25.83 o 
  10  12   7        0.01        0.00     25.83 o 
  11  12   7       11.86       20.67     28.93 o 
  12  12   7      151.72      221.12     40.30 o 
   1  13   7      218.21      269.64     25.20 o 
   2  13   7       17.59        6.35     17.16 o 
   3  13   7       55.22       11.15     17.49 o 
   4  13   7       11.81      -21.70     21.70 o 
   5  13   7       10.42      -23.76     23.76 o 
   6  13   7        0.75      -21.70     21.70 o 
   7  13   7       17.03        5.17     25.83 o 
   8  13   7       41.98       15.50     27.90 o 
   9  13   7       33.24       87.83     32.03 o 
   0  14   7       36.36       23.76     27.90 o 
   1  14   7       78.18       82.92     21.88 o 
   2  14   7       15.96      -20.67     25.83 o 
   3  14   7      151.52      137.42     35.13 o 
   4  14   7        9.41      -22.73     22.73 o 
   0   0   8     3447.89     3139.03     82.66 o 
   1   0   8      281.68      261.69      7.95 o 
   2   0   8      340.06      263.76     12.53 o 
   3   0   8      750.42      713.63     14.00 o 
   4   0   8     4307.43     4400.02     59.43 o 
   5   0   8      987.44     1124.59     21.10 o 
   6   0   8       10.44       -3.47      4.41 o 
   7   0   8      349.10      307.99     13.11 o 
   8   0   8     4537.51     4787.71     59.53 o 
   9   0   8      296.52      304.59     11.35 o 
  10   0   8      222.69      191.53     10.38 o 
  11   0   8      179.11      181.36     10.50 o 
  12   0   8        2.60        0.62      7.45 o 
  13   0   8       22.96       13.77     10.48 o 
  14   0   8     1065.48     1055.99     54.76 o 
  15   0   8        1.70      -19.63     19.63 o 
  16   0   8       75.44       63.03     23.76 o 
  17   0   8      131.01      109.53     27.90 o 
  18   0   8        0.03       -7.23     21.70 o 
  19   0   8        0.36       -2.07     23.76 o 
  20   0   8        0.44       -5.17     24.80 o 
  21   0   8        2.97       -1.03     26.86 o 
  22   0   8        0.07      -27.90     27.90 o 
   1   1   8     2135.13     2241.55     24.25 o 
   2   1   8     2969.13     3093.05     29.65 o 
   3   1   8     5610.13     5936.84     53.60 o 
   4   1   8        1.94       -2.55      2.55 o 
   5   1   8     1773.34     1829.78     23.10 o 
   6   1   8     2381.92     2397.06     24.69 o 
   7   1   8      651.63      540.26     22.43 o 
   8   1   8     1861.85     1858.99     20.20 o 
   9   1   8      220.58      213.56      7.99 o 
  10   1   8       30.91       28.28      4.65 o 
  11   1   8      138.53      146.73      8.89 o 
  12   1   8       55.76       35.99      5.99 o 
  13   1   8      900.09      813.14     21.78 o 
  14   1   8      248.28      278.23     17.03 o 
  15   1   8      343.47      333.85     18.40 o 
  16   1   8        3.64      -14.23     14.23 o 
  17   1   8       12.51       11.63     15.70 o 
  18   1   8       17.23       23.28     22.73 o 
  19   1   8       67.13       62.36     23.25 o 
  20   1   8       49.34       41.33     19.73 o 
  21   1   8        3.68        1.95     29.45 o 
  22   1   8        4.31       -2.47     27.38 o 
   0   2   8     1339.35     1180.85     19.58 o 
   1   2   8       99.75      153.40      5.32 o 
   2   2   8     5035.68     4682.18     43.01 o 
   3   2   8      538.39      476.97      8.05 o 
   4   2   8     2774.97     2971.68     32.13 o 
   5   2   8      558.26      607.63     10.33 o 
   6   2   8       24.35       20.69      4.91 o 
   7   2   8      394.60      394.66      8.47 o 
   8   2   8     3207.94     3207.13     30.33 o 
   9   2   8       27.48       26.09      4.12 o 
  10   2   8      735.35      770.01     18.94 o 
  11   2   8      385.25      358.35     11.55 o 
  12   2   8       16.04       -3.72      7.16 o 
  13   2   8       26.27        5.23      8.20 o 
  14   2   8      982.64     1023.50     28.98 o 
  15   2   8      633.56      617.61     23.66 o 
  16   2   8       44.02       50.99     12.45 o 
  17   2   8        0.66      -10.78     14.23 o 
  18   2   8        5.59      -13.33     19.63 o 
  19   2   8       13.08       -6.22     18.08 o 
  20   2   8        4.36        4.13     18.62 o 
  21   2   8        0.33       -7.84     19.35 o 
  22   2   8        0.16       -2.92     20.30 o 
   1   3   8     1953.99     2215.09     22.73 o 
   2   3   8      551.53      612.17     10.21 o 
   3   3   8     3977.33     4229.74     40.18 o 
   4   3   8      991.43     1010.47     13.48 o 
   5   3   8        1.37       -2.77      2.77 o 
   6   3   8       61.68       63.10      5.09 o 
   7   3   8      187.52      244.11      7.66 o 
   8   3   8     1893.06     1879.63     22.31 o 
   9   3   8        3.41        3.38      4.75 o 
  10   3   8     2477.93     2469.74     35.75 o 
  11   3   8        0.26       -3.66      6.37 o 
  12   3   8       48.32       21.99      8.59 o 
  13   3   8        1.54       -8.08      8.08 o 
  14   3   8       30.26        9.92     18.05 o 
  15   3   8        1.83      -12.55     12.55 o 
  16   3   8        0.09      -11.80     11.80 o 
  17   3   8       14.20      -12.10     15.27 o 
  18   3   8       32.02       25.71     17.81 o 
  19   3   8       49.20       39.26     19.73 o 
  20   3   8       91.50      113.70     23.38 o 
  21   3   8       25.68       41.12     21.88 o 
  22   3   8       54.46       47.83     23.67 o 
   0   4   8      670.81      639.68     15.44 o 
   1   4   8     1358.62     1386.10     17.07 o 
   2   4   8     1299.77     1297.97     16.08 o 
   3   4   8      162.03      144.60      5.50 o 
   4   4   8     1804.86     1763.28     18.80 o 
   5   4   8      506.37      542.84     10.16 o 
   6   4   8       21.20       20.82      3.93 o 
   7   4   8      987.39     1000.71     14.43 o 
   8   4   8       10.46        8.05      4.48 o 
   9   4   8     2669.79     2615.95     31.39 o 
  10   4   8      171.71      175.24      9.63 o 
  11   4   8      212.63      169.67     10.23 o 
  12   4   8       50.34       10.92      8.82 o 
  13   4   8      451.85      407.08     20.12 o 
  14   4   8       53.94       38.44     13.69 o 
  15   4   8       66.17       31.18     11.90 o 
  16   4   8        2.49      -10.79     10.79 o 
  17   4   8        0.54       -7.92     11.84 o 
  18   4   8        0.61       -9.41     15.12 o 
  19   4   8        8.11        3.66     19.35 o 
  20   4   8       10.12       -6.20     19.00 o 
  21   4   8        0.17      -10.33     20.46 o 
   1   5   8     1635.93     1733.85     47.28 o 
   2   5   8     3815.40     3937.00     44.91 o 
   3   5   8      333.04      323.51     12.78 o 
   4   5   8      657.85      606.20     12.93 o 
   5   5   8       84.68       79.48      4.77 o 
   6   5   8     2213.70     2102.49     24.30 o 
   7   5   8        0.16       -3.55      3.55 o 
   8   5   8      749.18      797.95     15.64 o 
   9   5   8      207.26      171.64      7.73 o 
  10   5   8     1009.79     1044.41     20.39 o 
  11   5   8      234.17      235.76     12.23 o 
  12   5   8       13.16      -10.26     10.26 o 
  13   5   8       14.33      -10.92     10.92 o 
  14   5   8       26.33        8.84     11.09 o 
  15   5   8        6.14      -10.50     10.50 o 
  16   5   8       59.36       27.57     17.70 o 
  17   5   8       13.03        9.03     13.49 o 
  18   5   8        2.28      -12.72     12.72 o 
  19   5   8       30.17       54.99     16.68 o 
  20   5   8       96.02      141.06     19.86 o 
  21   5   8        2.74       -3.10     20.46 o 
   0   6   8       78.74      117.79     16.53 o 
   1   6   8      221.33      220.70     10.00 o 
   2   6   8        3.42       -0.86      3.80 o 
   3   6   8       39.02       36.03      5.20 o 
   4   6   8       30.31       16.96      4.84 o 
   5   6   8       98.33       86.77      6.62 o 
   6   6   8       36.13       26.76      5.49 o 
   7   6   8        5.22        3.69      5.27 o 
   8   6   8       80.62       42.01      7.62 o 
   9   6   8       24.89       21.93      6.95 o 
  10   6   8       36.30       36.06      8.57 o 
  11   6   8      120.50       84.54     10.99 o 
  12   6   8       29.63        6.59      9.19 o 
  13   6   8      282.13      281.83     15.22 o 
  14   6   8       52.96       37.18     10.76 o 
  15   6   8        0.20       -9.61      9.61 o 
  16   6   8        1.25       -4.97     12.92 o 
  17   6   8       27.53        5.14     14.11 o 
  18   6   8       22.73        5.04     14.51 o 
  19   6   8        0.00       -0.86     15.26 o 
  20   6   8       39.99       45.30     17.45 o 
   1   7   8       13.35        2.07      8.77 o 
   2   7   8      202.38      215.34     13.10 o 
   3   7   8       71.70       90.60     10.53 o 
   4   7   8       97.73      108.91     12.03 o 
   5   7   8      189.31      195.41     17.56 o 
   6   7   8      243.46      217.99     12.51 o 
   7   7   8      100.36       91.30     14.43 o 
   8   7   8      379.78      394.04     14.67 o 
   9   7   8      109.40       89.30     10.86 o 
  10   7   8       30.85       29.38      8.37 o 
  11   7   8        9.14       12.75      9.51 o 
  12   7   8       23.38        1.48      9.42 o 
  13   7   8       21.30        9.16      9.66 o 
  14   7   8       11.15        8.83     12.50 o 
  15   7   8      184.06      171.57     18.27 o 
  16   7   8       39.20       47.38     14.89 o 
  17   7   8       56.74       73.31     19.98 o 
  18   7   8       48.36       47.50     17.30 o 
  19   7   8        4.12       -2.77     16.34 o 
   0   8   8      688.24      624.09     36.16 o 
   1   8   8     1025.50     1040.41     33.24 o 
   2   8   8      152.13      195.49     16.76 o 
   3   8   8      452.45      434.37     21.88 o 
   4   8   8       41.18       45.90     16.02 o 
   5   8   8     1187.57     1173.63     47.01 o 
   6   8   8       12.38       21.79     12.65 o 
   7   8   8     1643.38     1609.63     44.41 o 
   8   8   8        9.75       -3.95     12.36 o 
   9   8   8       11.82        6.99     15.04 o 
  10   8   8        0.56       -9.71     14.03 o 
  11   8   8        3.98       -0.45      9.35 o 
  12   8   8      332.57      316.53     17.00 o 
  13   8   8      114.67      129.29     17.05 o 
  14   8   8       80.04      121.13     17.40 o 
  15   8   8       56.99       36.29     15.76 o 
  16   8   8        1.38      -14.29     14.29 o 
  17   8   8       63.90       44.65     16.77 o 
  18   8   8        2.67      -15.70     15.70 o 
   1   9   8      389.96      367.74     22.27 o 
   2   9   8      236.13      263.15     26.86 o 
   3   9   8      280.57      338.88     21.88 o 
   4   9   8      409.39      388.71     23.67 o 
   5   9   8       63.68       46.42     14.12 o 
   6   9   8        2.14      -10.89     10.89 o 
   7   9   8      284.59      232.46     20.00 o 
   8   9   8       39.99       52.88     14.86 o 
   9   9   8      131.44      157.75     18.36 o 
  10   9   8       61.20       61.55     17.05 o 
  11   9   8       11.28      -21.70     21.70 o 
  12   9   8       37.32       62.59     17.89 o 
  13   9   8       46.14       44.80     18.22 o 
  14   9   8       22.82       15.76     14.76 o 
  15   9   8       16.03        2.80     14.95 o 
  16   9   8        1.82      -14.22     14.22 o 
  17   9   8       26.74       -0.35     16.85 o 
   0  10   8      334.98      334.77     32.03 o 
   1  10   8       20.24       51.41     14.96 o 
   2  10   8      373.37      396.99     24.47 o 
   3  10   8      139.46      131.58     20.15 o 
   4  10   8        0.48      -11.43     12.36 o 
   5  10   8      115.82      115.26     20.67 o 
   6  10   8       12.81        8.24     18.08 o 
   7  10   8        2.25       -0.52     18.08 o 
   8  10   8        5.17      -12.91     12.91 o 
   9  10   8       10.17      -17.57     21.70 o 
  10  10   8        4.59       -5.17     22.73 o 
  11  10   8        1.89      -20.67     20.67 o 
  12  10   8        2.08       -9.30     22.73 o 
  13  10   8        3.15       -1.03     16.80 o 
  14  10   8        0.34      -14.47     17.53 o 
  15  10   8        5.56       12.56     18.95 o 
   1  11   8       11.57        7.23     13.88 o 
   2  11   8       57.39       46.31     21.70 o 
   3  11   8       29.77       37.61     15.59 o 
   4  11   8      402.75      368.74     33.58 o 
   5  11   8      129.00       73.89     17.35 o 
   6  11   8       24.29      -13.65     13.65 o 
   7  11   8      110.93      120.18     26.35 o 
   8  11   8        3.36      -19.63     22.73 o 
   9  11   8        7.40       10.33     24.80 o 
  10  11   8        0.25       -9.30     22.73 o 
  11  11   8       33.74        0.00     23.76 o 
  12  11   8       62.09       41.33     27.90 o 
  13  11   8       37.60       43.40     29.96 o 
  14  11   8       10.18       17.05     19.73 o 
   0  12   8        5.51       -4.13     20.67 o 
   1  12   8        3.91      -13.43     14.12 o 
   2  12   8       71.99       59.25     44.43 o 
   3  12   8        6.94      -13.99     14.96 o 
   4  12   8       10.85      -14.23     14.23 o 
   5  12   8       10.81       -7.94     14.96 o 
   6  12   8        5.68      -11.37     22.73 o 
   7  12   8      120.23      120.89     32.03 o 
   8  12   8      120.29      132.26     33.06 o 
   9  12   8        4.36        0.00     25.83 o 
  10  12   8       13.16       -5.17     25.83 o 
  11  12   8       33.02       29.96     28.93 o 
   1  13   8        3.80      -16.43     16.43 o 
   2  13   8       31.54        4.97     17.49 o 
   3  13   8       29.21       39.22     18.22 o 
   4  13   8        2.56      -21.70     21.70 o 
   5  13   8       12.97      -11.37     23.76 o 
   6  13   8        6.08      -21.70     25.83 o 
   7  13   8       24.78       25.83     27.90 o 
   8  13   8        6.22      -10.33     26.86 o 
   0  14   8       72.20       34.10     29.96 o 
   1  14   8        1.92      -16.80     16.80 o 
   2  14   8        6.43      -23.76     23.76 o 
   1   1   9     2317.39     2274.01     23.40 o 
   2   1   9     1785.56     1862.28     19.90 o 
   3   1   9      225.80      224.16      5.97 o 
   4   1   9      380.08      405.51      9.42 o 
   5   1   9      905.24     1008.69     14.37 o 
   6   1   9      250.90      277.89      7.72 o 
   7   1   9      801.00      829.15     16.02 o 
   8   1   9       50.97       40.99      4.37 o 
   9   1   9       15.68        4.62      4.57 o 
  10   1   9     2300.23     2286.23     27.07 o 
  11   1   9      229.67      234.04      9.51 o 
  12   1   9      506.28      495.19     17.66 o 
  13   1   9     1628.33     1610.06     36.43 o 
  14   1   9      525.18      499.14     21.44 o 
  15   1   9       14.98       -4.65     13.88 o 
  16   1   9        9.62      -13.38     13.38 o 
  17   1   9        0.26      -14.96     14.96 o 
  18   1   9       54.10       81.74     19.73 o 
  19   1   9       36.77       38.75     19.00 o 
  20   1   9       29.22       22.81     27.90 o 
  21   1   9        2.87       -2.07     19.73 o 
  22   1   9       74.21      119.41     35.65 o 
   0   2   9     4197.66     4078.37     54.02 o 
   1   2   9      341.76      350.56      9.02 o 
   2   2   9      509.61      545.77      9.05 o 
   3   2   9     3830.57     4071.93     38.83 o 
   4   2   9       92.32       93.76      7.91 o 
   5   2   9      109.49      122.88      5.75 o 
   6   2   9      447.94      442.76      9.60 o 
   7   2   9      204.32      246.22      7.08 o 
   8   2   9     2118.94     2111.36     25.84 o 
   9   2   9      279.56      303.25      9.36 o 
  10   2   9        4.10       -2.53      5.39 o 
  11   2   9       13.16       -2.41      9.25 o 
  12   2   9      249.87      218.04     14.91 o 
  13   2   9      332.53      327.55     15.95 o 
  14   2   9       91.73      102.87     14.13 o 
  15   2   9      146.83      146.87     15.05 o 
  16   2   9      156.26      138.63     15.35 o 
  17   2   9      110.72      104.20     20.00 o 
  18   2   9       33.49       30.43     17.80 o 
  19   2   9        0.01      -24.80     24.80 o 
  20   2   9       17.98       11.48     19.69 o 
  21   2   9       19.21        1.89     20.81 o 
  22   2   9        0.02      -20.46     20.46 o 
   1   3   9      520.60      548.90      9.17 o 
   2   3   9      819.53      865.34     13.00 o 
   3   3   9      152.24      148.13      5.42 o 
   4   3   9      186.13      196.29      6.26 o 
   5   3   9      258.07      333.08      7.37 o 
   6   3   9      311.52      302.84      7.74 o 
   7   3   9      102.98       96.61      4.88 o 
   8   3   9      312.57      311.09      9.88 o 
   9   3   9      858.93      885.24     15.73 o 
  10   3   9      393.20      337.58     12.43 o 
  11   3   9      369.96      300.98     14.50 o 
  12   3   9      467.82      438.79     19.78 o 
  13   3   9      946.84      937.18     36.39 o 
  14   3   9      524.02      512.46     19.25 o 
  15   3   9      265.22      278.25     18.51 o 
  16   3   9      101.05      104.70     15.05 o 
  17   3   9       85.10       75.30     14.70 o 
  18   3   9        0.00       -4.40     17.16 o 
  19   3   9        4.19       -7.94     17.49 o 
  20   3   9        9.40       30.86     21.15 o 
  21   3   9       28.95       49.08     23.38 o 
   0   4   9     4339.45     4217.06     56.64 o 
   1   4   9       96.20       78.91      4.58 o 
   2   4   9      935.79      882.65     12.51 o 
   3   4   9      166.67      144.12      6.00 o 
   4   4   9       67.99       64.27      4.37 o 
   5   4   9       26.27       22.59      3.37 o 
   6   4   9       31.40       30.47      4.61 o 
   7   4   9      584.55      612.39     12.10 o 
   8   4   9      146.01      135.44      7.65 o 
   9   4   9      317.66      290.18     10.64 o 
  10   4   9       30.25       25.95      7.13 o 
  11   4   9      378.15      383.80     16.12 o 
  12   4   9        0.39       -9.19      9.19 o 
  13   4   9       80.36       57.66     12.50 o 
  14   4   9      610.29      670.79     25.08 o 
  15   4   9        3.05       -8.83     11.01 o 
  16   4   9       26.27      -10.65     11.70 o 
  17   4   9        0.23      -12.45     12.45 o 
  18   4   9       80.03       87.18     16.90 o 
  19   4   9       33.29       29.69     20.42 o 
  20   4   9       26.26       30.53     21.15 o 
  21   4   9        0.86       28.12     22.27 o 
   1   5   9      545.25      538.41     12.82 o 
   2   5   9      372.57      357.59      8.99 o 
   3   5   9      863.55      882.89     13.31 o 
   4   5   9      252.06      249.10      7.42 o 
   5   5   9       82.33       81.93      5.22 o 
   6   5   9       87.17       93.79      5.94 o 
   7   5   9      612.51      686.66     13.67 o 
   8   5   9      205.62      196.59      9.48 o 
   9   5   9      164.73      185.46     10.97 o 
  10   5   9      211.88      182.05     11.30 o 
  11   5   9        2.62       -8.19      8.19 o 
  12   5   9       21.64        5.53      9.12 o 
  13   5   9      232.79      213.39     21.32 o 
  14   5   9       58.12       45.58     12.60 o 
  15   5   9       36.32       42.94     13.26 o 
  16   5   9       93.59       97.13     15.88 o 
  17   5   9        4.84      -12.92     12.92 o 
  18   5   9       11.35        2.29     14.29 o 
  19   5   9        0.43      -14.40     14.40 o 
  20   5   9        5.99       11.74     20.08 o 
   0   6   9      255.80      251.68     12.20 o 
   1   6   9     1085.58     1089.23     27.23 o 
   2   6   9     1073.01     1094.14     22.09 o 
   3   6   9      500.98      523.92     13.33 o 
   4   6   9      858.10      927.55     21.18 o 
   5   6   9      323.18      346.32     12.05 o 
   6   6   9       32.90       50.91      6.46 o 
   7   6   9      399.73      332.57     11.79 o 
   8   6   9      170.72      153.04      9.46 o 
   9   6   9      208.36      183.45     11.73 o 
  10   6   9        4.03       -7.23      7.23 o 
  11   6   9      172.67      176.38     13.10 o 
  12   6   9       49.11       29.90     10.02 o 
  13   6   9       13.51       -8.91      8.91 o 
  14   6   9      209.05      213.39     15.03 o 
  15   6   9       77.47       78.32     12.40 o 
  16   6   9      109.80      125.73     17.28 o 
  17   6   9        3.48        5.29     14.46 o 
  18   6   9        0.70       -6.08     14.25 o 
  19   6   9        6.60      -11.02     15.51 o 
  20   6   9        0.66        2.43     18.67 o 
   1   7   9      770.02      723.71     26.66 o 
   2   7   9       78.53      112.62     13.50 o 
   3   7   9     2554.94     2393.84     54.78 o 
   4   7   9     3545.16     3398.76     71.56 o 
   5   7   9     2746.37     2890.26     63.51 o 
   6   7   9       17.33        9.79     16.93 o 
   7   7   9       25.83        4.84     10.13 o 
   8   7   9       50.39       51.49     12.78 o 
   9   7   9      125.42       75.06     11.06 o 
  10   7   9        1.16       -8.28      8.28 o 
  11   7   9      117.81      105.61     12.03 o 
  12   7   9        1.32       -9.14      9.14 o 
  13   7   9       15.10       -0.68     10.07 o 
  14   7   9        1.65       -6.18     11.19 o 
  15   7   9       70.45       61.27     15.66 o 
  16   7   9       44.26       62.21     16.50 o 
  17   7   9       82.24       70.52     17.28 o 
  18   7   9      124.91      188.29     33.42 o 
  19   7   9       37.69       35.73     18.29 o 
   0   8   9      156.81      204.58     24.80 o 
   1   8   9      265.92      300.20     20.08 o 
   2   8   9      190.83      212.61     22.22 o 
   3   8   9      493.69      476.19     23.98 o 
   4   8   9       20.23       18.00     14.47 o 
   5   8   9        1.15       -7.75     17.05 o 
   6   8   9      288.31      285.50     20.74 o 
   7   8   9       30.14       15.13     12.36 o 
   8   8   9        2.81       -8.51     12.16 o 
   9   8   9      457.82      392.93     20.93 o 
  10   8   9        0.02       -8.78      9.16 o 
  11   8   9      213.64      212.42     15.26 o 
  12   8   9      107.51       85.82     12.65 o 
  13   8   9       12.37      -11.95     11.95 o 
  14   8   9       10.75      -10.80     13.32 o 
  15   8   9       91.15       82.01     17.22 o 
  16   8   9        0.01      -13.34     14.22 o 
  17   8   9       14.58       24.71     16.68 o 
  18   8   9       37.38       33.33     17.91 o 
   1   9   9       63.80       66.77     14.56 o 
   2   9   9     1458.10     1482.23     73.36 o 
   3   9   9      434.09      455.03     36.68 o 
   4   9   9       86.14      126.29     16.76 o 
   5   9   9        8.98        2.92     12.36 o 
   6   9   9      219.38      205.73     19.56 o 
   7   9   9      111.46      110.26     16.88 o 
   8   9   9      192.03      193.90     19.84 o 
   9   9   9       37.96       63.18     25.31 o 
  10   9   9      132.11      118.08     27.90 o 
  11   9   9        0.22      -10.93     10.93 o 
  12   9   9       11.51       -4.67     15.29 o 
  13   9   9       27.10       15.65     14.63 o 
  14   9   9       74.75      102.94     18.17 o 
  15   9   9       20.20       15.84     16.22 o 
  16   9   9        0.00      -14.93     15.14 o 
   0  10   9      291.10      316.18     32.03 o 
   1  10   9      387.85      424.21     25.20 o 
   2  10   9       34.11        7.54     26.86 o 
   3  10   9       62.58       61.50     15.29 o 
   4  10   9        0.00      -11.69     11.69 o 
   5  10   9       44.17       50.53     15.29 o 
   6  10   9        0.16       -8.07     13.09 o 
   7  10   9       79.80       76.61     17.57 o 
   8  10   9       28.21       37.22     15.59 o 
   9  10   9       86.27       82.87     17.62 o 
  10  10   9        0.04        5.17     23.76 o 
  11  10   9       91.87       90.93     28.93 o 
  12  10   9       10.69       -9.92     16.43 o 
  13  10   9        0.25      -17.16     17.16 o 
  14  10   9      122.19       89.93     21.88 o 
  15  10   9        1.76      -16.53     18.27 o 
   1  11   9      206.30      209.33     20.81 o 
   2  11   9       76.71       95.25     18.08 o 
   3  11   9        0.06       -8.55     13.50 o 
   4  11   9       17.25       -5.81     23.25 o 
   5  11   9       22.74       23.76     32.03 o 
   6  11   9       78.55       86.49     18.36 o 
   7  11   9        1.24      -13.43     33.06 o 
   8  11   9       24.08        8.27     23.76 o 
   9  11   9       39.14       23.76     25.83 o 
  10  11   9       15.97        5.17     25.83 o 
  11  11   9       27.97       -6.20     25.83 o 
  12  11   9       39.80       18.00     18.95 o 
  13  11   9       12.54      -17.89     17.89 o 
   0  12   9        7.96        6.20     20.67 o 
   1  12   9       31.73       36.16     16.80 o 
   2  12   9        6.42        5.68     15.34 o 
   3  12   9       35.78       16.02     16.07 o 
   4  12   9        1.57       -4.97     15.59 o 
   5  12   9        0.05      -11.87     14.96 o 
   6  12   9        3.92       -8.31     15.39 o 
   7  12   9      153.73      175.65     35.13 o 
   8  12   9       35.10        0.00     26.86 o 
   9  12   9       62.41      105.39     33.06 o 
  10  12   9       24.22       48.56     31.00 o 
   1  13   9       22.73        9.19     17.49 o 
   2  13   9       30.66       32.55     19.00 o 
   3  13   9       34.16       22.09     27.38 o 
   4  13   9       34.32       26.54     18.62 o 
   5  13   9       43.53       46.50     28.93 o 
   6  13   9        0.39      -10.33     26.86 o 
   7  13   9       97.94      116.76     35.13 o 
   0   0  10     4895.88     5308.87    136.39 o 
   1   0  10      372.16      311.48     10.24 o 
   2   0  10     3412.89     3567.51     48.79 o 
   3   0  10       89.02       92.07      6.57 o 
   4   0  10     1494.81     1440.56     24.10 o 
   5   0  10     4554.94     4826.14     66.51 o 
   6   0  10        5.17        4.49      5.33 o 
   7   0  10     3671.25     3803.95     49.91 o 
   8   0  10      139.72      150.70     13.27 o 
   9   0  10     4576.71     4620.68     65.79 o 
  10   0  10     2109.11     2149.77     37.38 o 
  11   0  10     3219.09     3295.30     58.29 o 
  12   0  10     2316.75     2220.24     52.60 o 
  13   0  10       61.25       48.56     24.80 o 
  14   0  10      186.02      173.59     29.96 o 
  15   0  10      559.86      601.35     44.43 o 
  16   0  10      164.96      210.78     33.06 o 
  17   0  10       18.54       34.10     24.80 o 
  18   0  10       33.72       39.26     26.86 o 
  19   0  10       17.44        4.13     25.83 o 
  20   0  10       85.19       24.80     29.96 o 
  21   0  10       22.13      -13.43     28.93 o 
   1   1  10      473.83      512.98      9.08 o 
   2   1  10        7.84        3.18      2.96 o 
   3   1  10        5.83        9.61      3.17 o 
   4   1  10      670.70      671.68     11.21 o 
   5   1  10     1558.19     1660.05     21.47 o 
   6   1  10      359.25      319.21      8.47 o 
   7   1  10      332.37      311.19      8.51 o 
   8   1  10      119.10      105.54      5.94 o 
   9   1  10      644.18      720.36     14.77 o 
  10   1  10      152.67      145.35      8.90 o 
  11   1  10     1203.52     1204.61     26.37 o 
  12   1  10      214.20      220.92     13.82 o 
  13   1  10      433.68      435.86     20.51 o 
  14   1  10        2.03       -9.99      9.99 o 
  15   1  10        0.21        2.72     14.96 o 
  16   1  10       29.56       19.37     17.05 o 
  17   1  10        1.24        7.75     16.80 o 
  18   1  10        2.74        0.56     23.25 o 
  19   1  10       36.69        2.96     18.95 o 
  20   1  10        3.28      -18.27     18.27 o 
  21   1  10       17.43       29.19     25.31 o 
   0   2  10      439.44      388.53     11.03 o 
   1   2  10       97.02      110.89      4.70 o 
   2   2  10     1172.58     1219.10     15.43 o 
   3   2  10       97.11       65.05      4.14 o 
   4   2  10       22.92       14.22      3.20 o 
   5   2  10        8.77        1.90      3.85 o 
   6   2  10        2.19       -3.11      4.20 o 
   7   2  10      849.16      784.97     12.74 o 
   8   2  10      988.44      981.45     14.70 o 
   9   2  10     2006.39     2039.04     33.39 o 
  10   2  10      211.12      201.78     11.17 o 
  11   2  10     1749.77     1689.80     36.51 o 
  12   2  10     1840.71     1781.82     34.57 o 
  13   2  10      874.85      938.49     31.00 o 
  14   2  10      173.08      128.09     14.58 o 
  15   2  10        0.10       -4.19     10.48 o 
  16   2  10      138.42      143.34     21.19 o 
  17   2  10       68.01      100.79     35.13 o 
  18   2  10        0.01      -16.76     16.76 o 
  19   2  10        0.38      -10.85     18.27 o 
  20   2  10       34.91       16.02     20.46 o 
  21   2  10        7.45       13.54     27.90 o 
   1   3  10      127.84      131.00      5.22 o 
   2   3  10      195.07      239.70      7.49 o 
   3   3  10     3923.08     3984.63     41.59 o 
   4   3  10        7.33        1.49      2.87 o 
   5   3  10     2116.85     2206.06     24.85 o 
   6   3  10     2663.78     2722.22     29.58 o 
   7   3  10      600.51      623.19     18.43 o 
   8   3  10      156.50      138.27      7.50 o 
   9   3  10       40.08       20.24      7.07 o 
  10   3  10      132.31      137.01      9.97 o 
  11   3  10      661.80      645.87     25.95 o 
  12   3  10      124.19      106.47     13.88 o 
  13   3  10      213.89      192.98     14.24 o 
  14   3  10       32.45       35.34     12.00 o 
  15   3  10        1.09       -9.36     11.23 o 
  16   3  10       63.28       50.89     21.74 o 
  17   3  10       12.27       12.92     18.27 o 
  18   3  10       21.03        1.07     18.62 o 
  19   3  10       91.35      119.00     23.74 o 
  20   3  10       11.03       -3.27     20.08 o 
  21   3  10       19.99       14.11     22.27 o 
   0   4  10      298.43      272.30     10.33 o 
   1   4  10        3.55       -3.65      3.65 o 
   2   4  10     1433.16     1388.80     17.35 o 
   3   4  10     2140.71     2088.14     27.20 o 
   4   4  10      542.33      492.11     11.31 o 
   5   4  10        3.10       -1.79      3.66 o 
   6   4  10      873.35      909.82     15.56 o 
   7   4  10      158.38      144.67      7.56 o 
   8   4  10      140.93      129.93      7.48 o 
   9   4  10       13.94        0.96      7.02 o 
  10   4  10      101.73       99.82      9.28 o 
  11   4  10       84.59       46.99     19.61 o 
  12   4  10      280.13      229.83     21.78 o 
  13   4  10       24.91        2.65     14.51 o 
  14   4  10        0.14       14.86     11.78 o 
  15   4  10       92.55      118.56     15.61 o 
  16   4  10        9.36       10.05     12.69 o 
  17   4  10       25.96       25.29     14.40 o 
  18   4  10       66.12       59.47     16.26 o 
  19   4  10       72.63       71.29     22.61 o 
  20   4  10       17.28       14.69     21.47 o 
   1   5  10     2953.24     2958.13     34.56 o 
   2   5  10     1854.16     1899.57     22.05 o 
   3   5  10       43.38       46.47      6.75 o 
   4   5  10      887.31      937.62     12.72 o 
   5   5  10      923.62      994.37     16.04 o 
   6   5  10        0.21       -4.35      4.35 o 
   7   5  10       27.67       19.26      6.15 o 
   8   5  10      754.46      752.72     16.84 o 
   9   5  10     1293.78     1294.16     25.11 o 
  10   5  10      248.95      254.01     12.78 o 
  11   5  10      411.49      410.96     16.90 o 
  12   5  10      202.39      204.04     13.83 o 
  13   5  10        6.27        1.04     11.06 o 
  14   5  10        5.22        5.31     11.53 o 
  15   5  10       10.75        5.01     12.55 o 
  16   5  10       27.69       16.27     13.06 o 
  17   5  10      137.77      140.92     18.07 o 
  18   5  10        1.59        2.30     14.22 o 
  19   5  10        0.18      -14.58     14.58 o 
  20   5  10        0.63      -10.13     37.71 o 
   0   6  10       80.84       89.89     16.53 o 
   1   6  10      116.93       72.80      7.49 o 
   2   6  10        2.21       -1.68      4.91 o 
   3   6  10       10.27        1.76      5.09 o 
   4   6  10       39.00       38.21      5.97 o 
   5   6  10       21.79        6.65      5.56 o 
   6   6  10       55.38       44.30      6.85 o 
   7   6  10     1214.06     1126.02     20.70 o 
   8   6  10      273.08      283.65     11.85 o 
   9   6  10        2.89       -7.59      7.59 o 
  10   6  10       45.01       38.64      8.89 o 
  11   6  10      261.07      223.34     14.66 o 
  12   6  10       66.05       38.27     10.63 o 
  13   6  10      143.43      164.08     17.00 o 
  14   6  10      328.83      323.61     17.49 o 
  15   6  10       12.86       -7.86     10.42 o 
  16   6  10       36.97       18.91     11.68 o 
  17   6  10      138.98      127.76     18.81 o 
  18   6  10        1.59       -2.14     15.28 o 
  19   6  10        5.52       -9.14     16.17 o 
   1   7  10     1951.42     1954.52     48.22 o 
   2   7  10      985.67     1098.31     34.32 o 
   3   7  10     2987.26     2925.66     64.63 o 
   4   7  10      106.97       97.71     33.06 o 
   5   7  10       15.54       11.81      9.99 o 
   6   7  10      434.31      365.58     16.11 o 
   7   7  10     1106.94     1095.42     25.75 o 
   8   7  10       46.75       22.85     10.14 o 
   9   7  10      179.69      217.21     14.23 o 
  10   7  10      197.01      209.46     14.33 o 
  11   7  10      113.14      105.62     12.61 o 
  12   7  10      211.22      228.77     18.19 o 
  13   7  10        5.47       -9.63      9.63 o 
  14   7  10        1.00      -12.08     12.08 o 
  15   7  10      260.50      258.59     34.76 o 
  16   7  10        9.79       19.22     14.89 o 
  17   7  10       55.27       42.49     16.83 o 
  18   7  10        0.05        5.33     16.80 o 
   0   8  10       81.56      112.62     21.70 o 
   1   8  10       55.92       48.56     13.15 o 
   2   8  10       38.24       43.40     12.42 o 
   3   8  10       28.35       22.95     12.04 o 
   4   8  10      485.35      446.97     23.67 o 
   5   8  10       23.61       10.05     12.04 o 
   6   8  10       15.17        6.76     18.60 o 
   7   8  10      324.86      295.47     18.01 o 
   8   8  10       68.96       47.76     10.55 o 
   9   8  10      160.55      172.17     13.99 o 
  10   8  10        4.58        4.26     11.48 o 
  11   8  10       45.70       48.48     15.21 o 
  12   8  10       14.88       -1.06     10.76 o 
  13   8  10        1.42       -5.19     10.55 o 
  14   8  10        0.68      -13.68     13.68 o 
  15   8  10        2.25      -13.79     13.79 o 
  16   8  10       43.29       31.95     16.28 o 
  17   8  10       48.75       37.82     17.61 o 
   1   9  10      926.90      990.47     40.30 o 
   2   9  10      667.99      683.46     29.58 o 
   3   9  10      478.90      435.29     38.23 o 
   4   9  10       38.60        5.54     11.91 o 
   5   9  10      239.39      261.73     31.51 o 
   6   9  10       17.42       13.52     13.09 o 
   7   9  10      300.01      317.10     44.43 o 
   8   9  10      169.31      177.97     19.63 o 
   9   9  10       12.40      -11.61     16.50 o 
  10   9  10       57.99       69.29     13.69 o 
  11   9  10       12.58        1.59     12.14 o 
  12   9  10        8.12        2.29     13.73 o 
  13   9  10       17.48       11.27     14.62 o 
  14   9  10       73.61      113.20     19.11 o 
  15   9  10        0.24      -14.53     14.53 o 
  16   9  10        8.23      -12.80     15.91 o 
   0  10  10      486.36      535.23     39.26 o 
   1  10  10       32.85       49.30     17.05 o 
   2  10  10      193.27      195.92     20.42 o 
   3  10  10       93.74       86.27     19.12 o 
   4  10  10      353.24      368.98     25.14 o 
   5  10  10        8.93        5.98     13.15 o 
   6  10  10        6.70        7.21     19.12 o 
   7  10  10       36.39       29.32     15.29 o 
   8  10  10       11.56      -13.38     13.38 o 
   9  10  10        0.02      -11.13     16.53 o 
  10  10  10       26.54      -17.52     28.93 o 
  11  10  10       96.51       98.09     21.88 o 
  12  10  10       11.08       29.21     19.63 o 
  13  10  10        7.34      -11.22     18.08 o 
  14  10  10        0.64      -17.53     17.53 o 
   1  11  10      283.36      333.49     24.81 o 
   2  11  10       36.31       37.71     16.07 o 
   3  11  10       46.39       71.62     17.16 o 
   4  11  10        1.37      -13.82     13.82 o 
   5  11  10       28.22        9.99     15.29 o 
   6  11  10       82.24       41.77     17.80 o 
   7  11  10      135.07      147.57     22.73 o 
   8  11  10      161.37      180.59     22.06 o 
   9  11  10       14.45       -8.27     23.76 o 
  10  11  10        1.63      -23.76     23.76 o 
  11  11  10        0.74      -21.18     21.18 o 
  12  11  10       24.06        2.41     18.62 o 
   0  12  10       87.06      133.29     28.93 o 
   1  12  10        1.46      -12.11     14.23 o 
   2  12  10       57.52       40.17     17.89 o 
   3  12  10       63.53       47.97     28.93 o 
   4  12  10        3.08      -10.79     15.70 o 
   5  12  10       26.32       13.98     19.12 o 
   6  12  10        2.66      -13.55     16.02 o 
   7  12  10      126.65      113.66     33.06 o 
   8  12  10      113.79      110.56     33.06 o 
   9  12  10       14.68       34.10     31.00 o 
  10  12  10        2.00      -24.80     26.86 o 
   1  13  10      106.75       91.39     21.15 o 
   2  13  10        0.28       -1.66     17.49 o 
   3  13  10       79.30       84.35     21.88 o 
   4  13  10       15.26      -16.42     17.16 o 
   5  13  10       12.68      -23.76     23.76 o 
   6  13  10       92.32       52.70     32.03 o 
   1   1  11     1683.32     1772.94     20.35 o 
   2   1  11      585.72      606.08     10.34 o 
   3   1  11      138.45      144.70      5.60 o 
   4   1  11       44.72       40.52      4.24 o 
   5   1  11      336.23      295.42      8.75 o 
   6   1  11      726.62      718.40     13.68 o 
   7   1  11     2464.10     2502.28     31.51 o 
   8   1  11       97.23      100.78      6.62 o 
   9   1  11      391.29      365.53     11.09 o 
  10   1  11       83.05       76.20      8.54 o 
  11   1  11      316.36      312.93     15.86 o 
  12   1  11      550.33      510.99     21.29 o 
  13   1  11      278.42      290.43     17.79 o 
  14   1  11       30.74       27.99     15.70 o 
  15   1  11       12.21      -11.37     14.61 o 
  16   1  11       48.24       27.90     17.53 o 
  17   1  11        1.20      -16.07     17.16 o 
  18   1  11        0.38       -8.67     17.80 o 
  19   1  11        0.17      -17.49     17.49 o 
  20   1  11        1.61       -8.57     19.69 o 
  21   1  11        6.87       -2.89     26.35 o 
   0   2  11     1083.65     1077.22     28.34 o 
   1   2  11      521.95      520.11      9.41 o 
   2   2  11       82.48      110.08      5.72 o 
   3   2  11     2857.38     3002.58     30.59 o 
   4   2  11      898.38      821.29     13.04 o 
   5   2  11      436.25      457.55     11.02 o 
   6   2  11       22.59       18.57      5.26 o 
   7   2  11     1376.42     1358.45     23.10 o 
   8   2  11      355.62      332.57      9.99 o 
   9   2  11     3122.20     3063.83     43.75 o 
  10   2  11      660.70      724.55     21.25 o 
  11   2  11      115.44      117.20     12.00 o 
  12   2  11      993.69      970.02     25.61 o 
  13   2  11       24.99       30.01     17.06 o 
  14   2  11       12.69       19.79     11.51 o 
  15   2  11        0.40      -12.65     31.51 o 
  16   2  11       11.16        9.32     17.16 o 
  17   2  11        5.04       -7.72     17.16 o 
  18   2  11       18.23       15.23     19.69 o 
  19   2  11       14.83       -9.63     19.10 o 
  20   2  11        5.62      -14.47     20.46 o 
  21   2  11       49.57       53.24     24.71 o 
   1   3  11      341.86      330.60      8.12 o 
   2   3  11      108.97      115.89      5.46 o 
   3   3  11      219.08      196.82      7.27 o 
   4   3  11       35.49       36.17      4.11 o 
   5   3  11      979.67      898.72     14.74 o 
   6   3  11        8.95        1.14      4.40 o 
   7   3  11      405.65      426.49     12.79 o 
   8   3  11      100.70      106.34      8.82 o 
   9   3  11      623.89      572.10     16.81 o 
  10   3  11      232.82      219.46     13.39 o 
  11   3  11      415.17      373.77     16.97 o 
  12   3  11      218.30      168.11     12.95 o 
  13   3  11        6.42       -7.64     10.77 o 
  14   3  11      249.32      257.42     18.24 o 
  15   3  11       31.71       16.81     12.68 o 
  16   3  11       28.15       35.02     13.67 o 
  17   3  11        0.10       -9.95     17.62 o 
  18   3  11        0.04      -17.89     17.89 o 
  19   3  11        2.62       18.32     22.22 o 
  20   3  11        7.47       -1.55     20.46 o 
   0   4  11      559.71      587.96     14.94 o 
   1   4  11        1.61       -3.51      3.51 o 
   2   4  11     1157.45     1116.60     16.71 o 
   3   4  11      290.12      302.00      8.56 o 
   4   4  11       58.84       48.63      5.81 o 
   5   4  11        9.65       13.95      4.58 o 
   6   4  11      760.89      724.86     14.35 o 
   7   4  11      410.34      453.88     12.04 o 
   8   4  11      129.12      110.25      8.20 o 
   9   4  11       17.72        9.66      7.24 o 
  10   4  11      241.82      217.46     16.21 o 
  11   4  11      931.39     1006.36     29.55 o 
  12   4  11      244.32      266.45     18.42 o 
  13   4  11        3.48      -10.74     10.74 o 
  14   4  11      123.70      100.98     15.16 o 
  15   4  11       39.94       30.76     13.22 o 
  16   4  11        2.43        4.99     13.00 o 
  17   4  11       11.19       22.42     14.41 o 
  18   4  11       43.93       39.81     20.81 o 
  19   4  11        0.61        3.60     20.42 o 
  20   4  11        1.49        9.20     34.10 o 
   1   5  11     1032.64     1023.26     15.50 o 
   2   5  11       53.26       48.76      4.93 o 
   3   5  11       44.76       46.40      4.83 o 
   4   5  11      879.86      855.46     16.67 o 
   5   5  11      107.64      109.07      7.77 o 
   6   5  11      264.24      290.36     11.76 o 
   7   5  11      343.80      341.65     12.46 o 
   8   5  11      243.54      260.69     12.68 o 
   9   5  11      102.56      135.11     10.48 o 
  10   5  11      493.97      475.59     17.94 o 
  11   5  11       56.28       33.12      9.82 o 
  12   5  11       68.29       74.00     11.23 o 
  13   5  11      176.76      146.31     13.23 o 
  14   5  11       17.42       22.82     13.05 o 
  15   5  11       65.16       36.97     15.40 o 
  16   5  11       12.60       -7.87     13.02 o 
  17   5  11        7.83      -13.55     13.55 o 
  18   5  11       10.91        5.13     24.36 o 
  19   5  11       31.96       37.67     21.47 o 
   0   6  11      393.93      378.01     18.83 o 
   1   6  11       73.35       70.30      8.05 o 
   2   6  11     1195.60     1134.40     22.45 o 
   3   6  11       33.60       31.16      8.65 o 
   4   6  11      373.46      359.66     15.23 o 
   5   6  11      437.50      473.64     15.31 o 
   6   6  11        7.85       -7.76      7.76 o 
   7   6  11       88.42       93.11      8.21 o 
   8   6  11        0.26       -5.06      7.30 o 
   9   6  11       29.55       17.12      8.24 o 
  10   6  11      424.14      377.78     17.16 o 
  11   6  11       23.01       20.68      9.63 o 
  12   6  11        1.50       -9.22      9.22 o 
  13   6  11       36.14       50.59     11.60 o 
  14   6  11        0.36       -8.51     10.21 o 
  15   6  11        6.37       14.17     11.02 o 
  16   6  11        0.11      -11.08     11.08 o 
  17   6  11        0.05       -8.26     14.56 o 
  18   6  11       42.17       25.17     16.45 o 
  19   6  11       96.73      150.17     21.24 o 
   1   7  11      261.21      278.26     15.22 o 
   2   7  11        8.84       14.92      8.74 o 
   3   7  11     1365.06     1370.72     31.79 o 
   4   7  11      671.77      597.16     21.21 o 
   5   7  11      438.22      388.40     16.24 o 
   6   7  11      185.14      217.14     13.60 o 
   7   7  11      942.55      820.55     22.64 o 
   8   7  11       92.30       84.72     10.99 o 
   9   7  11      176.27      138.41     13.02 o 
  10   7  11        0.02       -8.93      8.93 o 
  11   7  11        6.29       -3.71      9.76 o 
  12   7  11       11.42       21.16     10.90 o 
  13   7  11       54.98       66.29     12.54 o 
  14   7  11       24.38       12.10     14.47 o 
  15   7  11        0.58      -11.45     11.45 o 
  16   7  11        3.44      -14.09     14.09 o 
  17   7  11       48.00       48.12     17.45 o 
  18   7  11        0.42      -15.96     15.96 o 
   0   8  11       12.58       -1.03     16.53 o 
   1   8  11      110.06       85.05     14.56 o 
   2   8  11      214.79      213.17     23.25 o 
   3   8  11      217.33      220.13     19.35 o 
   4   8  11       19.78        2.95      8.91 o 
   5   8  11      131.74      140.81     13.51 o 
   6   8  11       35.02       11.64      9.90 o 
   7   8  11        0.37       -8.42      9.70 o 
   8   8  11        0.00       -1.05      8.95 o 
   9   8  11       30.59       -1.06      9.63 o 
  10   8  11        0.15       -9.57      9.57 o 
  11   8  11       61.05       56.96     12.46 o 
  12   8  11        4.33        1.92     11.11 o 
  13   8  11       33.88       22.72     12.25 o 
  14   8  11       71.86       81.58     17.05 o 
  15   8  11       38.93       23.45     16.49 o 
  16   8  11        0.11      -10.55     15.26 o 
  17   8  11       30.29       32.83     18.18 o 
   1   9  11        2.29       20.69     13.50 o 
   2   9  11      369.94      401.21     24.81 o 
   3   9  11      250.17      298.70     23.76 o 
   4   9  11        0.00      -11.62     11.62 o 
   5   9  11       82.76       74.05     15.50 o 
   6   9  11        0.26      -10.76     10.76 o 
   7   9  11       25.59       13.68     11.30 o 
   8   9  11      141.90      160.79     21.04 o 
   9   9  11       37.88       12.64     12.26 o 
  10   9  11       25.40       50.45     13.76 o 
  11   9  11       73.56       90.67     15.18 o 
  12   9  11       73.07       68.47     13.89 o 
  13   9  11        3.70        1.26     14.51 o 
  14   9  11      106.80      164.23     20.91 o 
  15   9  11       11.53       -6.88     20.30 o 
   0  10  11        0.77        5.17     19.63 o 
   1  10  11       36.96       26.86     14.61 o 
   2  10  11      280.37      339.47     35.13 o 
   3  10  11       13.82       21.60     14.56 o 
   4  10  11      166.22      200.92     26.86 o 
   5  10  11      160.83      126.34     18.83 o 
   6  10  11      142.32      171.10     31.51 o 
   7  10  11       94.92      104.64     18.36 o 
   8  10  11      372.85      435.60     23.13 o 
   9  10  11      173.60      147.18     17.30 o 
  10  10  11        2.74        1.59     12.92 o 
  11  10  11       71.02       54.69     20.42 o 
  12  10  11       52.00       69.45     21.18 o 
  13  10  11        1.73      -17.89     17.89 o 
  14  10  11        6.07      -18.95     18.95 o 
   1  11  11       64.78       69.57     17.53 o 
   2  11  11       23.10       30.59     15.70 o 
   3  11  11        7.49        1.03     15.34 o 
   4  11  11       92.00      100.68     18.83 o 
   5  11  11        2.60       -5.75     14.65 o 
   6  11  11      209.14      194.60     23.07 o 
   7  11  11        1.72       -5.55     15.59 o 
   8  11  11       28.47       38.25     17.80 o 
   9  11  11       23.18       23.16     21.70 o 
  10  11  11        2.27      -22.22     22.22 o 
  11  11  11        3.76      -17.49     17.49 o 
  12  11  11      149.11      130.19     36.16 o 
   0  12  11      286.19      297.58     37.20 o 
   1  12  11       62.04      101.27     19.73 o 
   2  12  11       14.75       -7.23     15.34 o 
   3  12  11       52.37       68.53     18.95 o 
   4  12  11       52.12       25.35     17.80 o 
   5  12  11       28.10      -12.80     16.61 o 
   6  12  11        3.36       -5.04     27.90 o 
   7  12  11        8.07      -23.76     23.76 o 
   8  12  11       50.71       53.73     31.00 o 
   9  12  11       43.70        5.13     19.10 o 
   1  13  11        0.07      -17.54     17.80 o 
   2  13  11       37.38       41.14     20.08 o 
   3  13  11        6.90       -7.30     17.49 o 
   4  13  11       88.15       84.40     25.83 o 
   0   0  12      120.28      117.86      9.44 o 
   1   0  12      909.53      916.93     21.77 o 
   2   0  12       17.01       -1.34      5.33 o 
   3   0  12     3028.31     2999.49     58.16 o 
   4   0  12        1.07       -4.90      4.90 o 
   5   0  12      148.40      165.75     10.95 o 
   6   0  12        6.81        8.27      8.41 o 
   7   0  12        5.57       -5.03      7.07 o 
   8   0  12       96.03       80.50      9.01 o 
   9   0  12      222.16      204.71     14.13 o 
  10   0  12      573.44      527.44     34.10 o 
  11   0  12       69.87       32.90     13.37 o 
  12   0  12      354.11      323.41     34.10 o 
  13   0  12        0.62      -18.60     18.60 o 
  14   0  12      587.81      498.03     43.40 o 
  15   0  12        0.28       11.37     23.76 o 
  16   0  12       96.56      104.36     29.96 o 
  17   0  12      471.22      517.66     49.60 o 
  18   0  12       22.10       -7.23     26.86 o 
  19   0  12        1.38      -23.76     23.76 o 
  20   0  12        9.15       39.26     33.06 o 
   1   1  12     3150.95     3023.45     29.36 o 
   2   1  12        2.74       -4.15      4.15 o 
   3   1  12     1409.11     1400.52     17.71 o 
   4   1  12        2.15       -3.18      3.84 o 
   5   1  12      156.87      129.07      7.91 o 
   6   1  12        2.36       -1.58      6.04 o 
   7   1  12        1.00        2.49      5.70 o 
   8   1  12      465.55      417.47     14.22 o 
   9   1  12      547.96      519.25     15.20 o 
  10   1  12       56.93       47.00     10.15 o 
  11   1  12      723.86      620.48     23.26 o 
  12   1  12      161.34      144.19     14.25 o 
  13   1  12       42.57       36.39     16.43 o 
  14   1  12       90.66       89.16     26.35 o 
  15   1  12       24.29      -20.41     24.80 o 
  16   1  12       60.84       32.55     19.00 o 
  17   1  12       23.78      -14.71     19.12 o 
  18   1  12        0.32      -17.89     17.89 o 
  19   1  12       64.83       49.16     22.61 o 
  20   1  12        1.48      -16.71     20.81 o 
   0   2  12     1600.89     1622.89     28.01 o 
   1   2  12      880.84      997.00     13.95 o 
   2   2  12       24.86        7.81      4.05 o 
   3   2  12      313.95      297.03      7.98 o 
   4   2  12       79.63       59.48      5.43 o 
   5   2  12      656.14      633.95     14.71 o 
   6   2  12      205.70      205.96      8.96 o 
   7   2  12      613.15      635.36     14.40 o 
   8   2  12      342.57      365.92     20.18 o 
   9   2  12     2938.21     2790.95     53.39 o 
  10   2  12     1837.65     1848.49     35.38 o 
  11   2  12     2162.07     2134.68     39.48 o 
  12   2  12      461.95      498.38     22.18 o 
  13   2  12      115.83      143.36     25.75 o 
  14   2  12       16.93       -7.05     11.03 o 
  15   2  12       97.66       80.56     20.42 o 
  16   2  12       62.40       34.61     19.00 o 
  17   2  12      189.39      170.54     24.84 o 
  18   2  12       21.94        2.69     19.35 o 
  19   2  12       82.58       96.60     24.47 o 
  20   2  12        9.37        5.22     22.20 o 
   1   3  12       14.18        2.22      3.91 o 
   2   3  12     1409.17     1378.66     18.88 o 
   3   3  12       18.91       26.02      5.01 o 
   4   3  12      156.95      140.98      7.11 o 
   5   3  12      153.10      138.84      9.32 o 
   6   3  12       16.31       18.00      5.19 o 
   7   3  12       41.71       36.38      7.47 o 
   8   3  12      229.10      219.65     12.96 o 
   9   3  12      331.31      362.77     16.17 o 
  10   3  12       15.41        6.50      8.51 o 
  11   3  12        1.18       -8.77      8.77 o 
  12   3  12      151.71      145.95     18.33 o 
  13   3  12      155.13      148.75     16.06 o 
  14   3  12        3.76        5.00     11.65 o 
  15   3  12       59.94       58.83     14.44 o 
  16   3  12       36.74       26.98     18.95 o 
  17   3  12        9.37        3.22     24.28 o 
  18   3  12       11.88      -14.41     20.08 o 
  19   3  12        1.91      -19.27     19.27 o 
  20   3  12        2.69       -8.13     22.22 o 
   0   4  12      330.25      316.96     12.29 o 
   1   4  12        3.90       -3.94      3.94 o 
   2   4  12       46.71       51.94      5.16 o 
   3   4  12        0.59        0.17      4.03 o 
   4   4  12       49.69       36.71      5.69 o 
   5   4  12      238.28      203.60      9.49 o 
   6   4  12       83.19       86.33      7.06 o 
   7   4  12     1364.88     1288.28     22.09 o 
   8   4  12      127.15      107.90      9.79 o 
   9   4  12      153.20      166.69     17.60 o 
  10   4  12      313.97      270.23     17.65 o 
  11   4  12        4.22        4.17     11.06 o 
  12   4  12      120.18      115.11     15.01 o 
  13   4  12       44.59       30.92     12.61 o 
  14   4  12      163.42      162.37     17.41 o 
  15   4  12       33.42       43.52     14.27 o 
  16   4  12       15.24       -5.64     14.24 o 
  17   4  12       11.75        2.98     38.23 o 
  18   4  12        9.20       -5.19     20.08 o 
  19   4  12        5.09        9.73     21.15 o 
   1   5  12     1316.08     1389.23     19.41 o 
   2   5  12      163.38      168.26      7.88 o 
   3   5  12      498.39      492.24     14.34 o 
   4   5  12        0.02       -3.70      5.75 o 
   5   5  12     2342.88     2261.85     31.72 o 
   6   5  12      984.66     1007.46     19.74 o 
   7   5  12       77.89       79.33      8.18 o 
   8   5  12      134.64      119.20     10.23 o 
   9   5  12        2.24       -7.66      7.66 o 
  10   5  12       16.40        7.31      8.97 o 
  11   5  12        0.04       -1.55     12.08 o 
  12   5  12        3.35       10.89      9.53 o 
  13   5  12        0.08       -8.13     11.63 o 
  14   5  12       14.24       -0.14     10.85 o 
  15   5  12       52.22       28.55     15.19 o 
  16   5  12        0.12       -5.44     13.83 o 
  17   5  12        6.99      -10.64     14.62 o 
  18   5  12       20.86       30.16     21.04 o 
  19   5  12      100.04      136.04     26.60 o 
   0   6  12     4254.87     4028.14     79.94 o 
   1   6  12       60.52       69.91      8.28 o 
   2   6  12       87.49       87.73     10.53 o 
   3   6  12      492.85      479.37     16.84 o 
   4   6  12      855.71      831.03     21.81 o 
   5   6  12      118.85      111.07     10.97 o 
   6   6  12       33.54        6.25      8.43 o 
   7   6  12       50.91       36.60      9.38 o 
   8   6  12       82.53       76.10     10.59 o 
   9   6  12        2.33        0.66      8.80 o 
  10   6  12       59.82       69.92     14.02 o 
  11   6  12       11.67        6.17      9.74 o 
  12   6  12       17.23       19.36     10.90 o 
  13   6  12      174.72      166.98     14.80 o 
  14   6  12       21.09        5.60     11.23 o 
  15   6  12       18.73        3.18     11.63 o 
  16   6  12       65.08       66.90     14.54 o 
  17   6  12        6.07       -7.41     14.81 o 
  18   6  12       13.96       11.90     16.56 o 
   1   7  12       11.89       12.46      7.31 o 
   2   7  12       71.61       63.56     10.70 o 
   3   7  12        9.84        6.79      8.91 o 
   4   7  12       44.36       28.59     10.14 o 
   5   7  12      202.09      227.03     13.71 o 
   6   7  12       34.16       29.95      9.54 o 
   7   7  12      232.43      224.80     14.30 o 
   8   7  12        5.37       -6.45      8.57 o 
   9   7  12       28.64       14.39      9.68 o 
  10   7  12      218.19      231.55     15.47 o 
  11   7  12       29.16       29.36     11.47 o 
  12   7  12        5.64      -10.16     10.16 o 
  13   7  12       70.58       56.25     13.28 o 
  14   7  12        2.80       -3.90     13.27 o 
  15   7  12       21.38       27.22     12.86 o 
  16   7  12       77.37       65.41     17.86 o 
  17   7  12        7.82      -15.74     15.74 o 
   0   8  12      803.14      800.31     29.72 o 
   1   8  12       48.08       31.90     10.03 o 
   2   8  12      128.77      156.34     13.65 o 
   3   8  12       81.28       81.92     12.06 o 
   4   8  12       17.45       -8.95      8.95 o 
   5   8  12        6.23       -9.06      9.06 o 
   6   8  12       53.32       64.86     12.06 o 
   7   8  12        3.85       -8.03      9.51 o 
   8   8  12        0.67       -9.17      9.17 o 
   9   8  12      195.15      221.41     15.55 o 
  10   8  12       13.46        9.28     10.76 o 
  11   8  12      570.75      552.67     22.09 o 
  12   8  12       11.06       -3.61     11.34 o 
  13   8  12        6.56       -3.68     11.93 o 
  14   8  12       18.02        1.52     14.89 o 
  15   8  12       30.14       -0.03     15.66 o 
  16   8  12        2.28       -2.46     16.62 o 
   1   9  12      913.41     1000.21     36.89 o 
   2   9  12      343.64      377.91     24.84 o 
   3   9  12      809.04      833.86     26.56 o 
   4   9  12       76.79      118.13     18.59 o 
   5   9  12      116.83       85.58     12.86 o 
   6   9  12        3.87       -3.94     10.03 o 
   7   9  12       48.20       29.04     11.84 o 
   8   9  12       37.34       41.84     14.74 o 
   9   9  12       11.87       12.88     12.86 o 
  10   9  12      103.09      122.99     16.36 o 
  11   9  12       98.67       92.86     14.23 o 
  12   9  12        1.63       -6.55     12.87 o 
  13   9  12        1.58      -15.01     15.01 o 
  14   9  12       27.64       22.92     16.95 o 
  15   9  12       11.80        4.03     17.08 o 
   0  10  12        0.56        0.00     19.63 o 
   1  10  12       39.62       31.00     14.61 o 
   2  10  12       56.18       32.56     29.45 o 
   3  10  12        5.89       18.95     14.86 o 
   4  10  12       23.14       19.06     14.56 o 
   5  10  12       17.08        6.91     11.21 o 
   6  10  12       32.33       34.32     12.72 o 
   7  10  12        1.44       -2.46     11.81 o 
   8  10  12       84.34       86.51     15.61 o 
   9  10  12       40.54       23.14     13.49 o 
  10  10  12        9.86       21.34     13.97 o 
  11  10  12       83.74       85.06     21.54 o 
  12  10  12      131.27      149.31     24.71 o 
  13  10  12       62.80       39.30     28.93 o 
   1  11  12       57.83       74.86     17.89 o 
   2  11  12       12.00        1.81     17.57 o 
   3  11  12        9.94       -0.67     14.39 o 
   4  11  12       44.66       24.82     24.28 o 
   5  11  12      162.87      177.32     22.80 o 
   6  11  12       81.04      103.85     16.42 o 
   7  11  12      155.32      149.10     17.61 o 
   8  11  12       84.06       61.54     15.36 o 
   9  11  12       17.90       -2.42     13.86 o 
  10  11  12       31.04       14.56     19.27 o 
  11  11  12        0.03      -15.38     18.53 o 
   0  12  12       69.75       67.16     27.90 o 
   1  12  12        3.38        6.13     16.53 o 
   2  12  12        9.23        5.17     16.80 o 
   3  12  12       78.67       85.23     20.08 o 
   4  12  12       33.15       14.47     37.20 o 
   5  12  12       35.19       25.95     18.53 o 
   6  12  12       50.30       22.57     22.73 o 
   7  12  12        4.54      -13.69     13.69 o 
   1   1  13      715.29      789.14     11.71 o 
   2   1  13      262.86      274.84      8.15 o 
   3   1  13      782.36      768.76     13.15 o 
   4   1  13      301.07      276.08      9.04 o 
   5   1  13       46.89       32.14      6.88 o 
   6   1  13     1023.96      987.13     21.11 o 
   7   1  13      426.62      418.86     16.05 o 
   8   1  13      278.58      254.93     11.43 o 
   9   1  13       16.94        8.27      7.38 o 
  10   1  13      726.65      752.20     33.85 o 
  11   1  13      184.40      184.92     15.58 o 
  12   1  13      136.44      124.25     14.58 o 
  13   1  13      224.52      287.74     25.57 o 
  14   1  13       84.99       77.62     19.35 o 
  15   1  13        1.75      -16.26     16.33 o 
  16   1  13       12.56      -17.49     17.49 o 
  17   1  13      221.43      215.45     27.76 o 
  18   1  13       79.74       98.68     24.84 o 
  19   1  13       78.27      118.89     26.27 o 
  20   1  13       35.16       35.91     24.08 o 
   0   2  13        0.25       -8.29      8.53 o 
   1   2  13     3681.16     3843.02     38.69 o 
   2   2  13        1.03       -1.94      5.60 o 
   3   2  13        3.73       -0.45      4.02 o 
   4   2  13        8.36       -0.63      4.81 o 
   5   2  13        9.95        4.78      5.44 o 
   6   2  13      182.18      169.42     10.18 o 
   7   2  13      149.65      175.80     12.71 o 
   8   2  13      176.90      163.01     20.28 o 
   9   2  13      144.82      146.93     19.84 o 
  10   2  13      473.19      461.68     24.91 o 
  11   2  13        4.35        0.61     20.56 o 
  12   2  13       30.28       -0.63     11.09 o 
  13   2  13      248.50      271.98     18.51 o 
  14   2  13       30.71       19.93     16.43 o 
  15   2  13        0.92      -16.43     16.43 o 
  16   2  13       73.71       50.03     20.74 o 
  17   2  13       12.68        8.23     19.69 o 
  18   2  13        1.54      -19.35     19.35 o 
  19   2  13       10.09        3.12     21.47 o 
  20   2  13       11.58      -21.19     21.19 o 
   1   3  13      525.15      563.07     11.20 o 
   2   3  13      311.21      307.23      9.29 o 
   3   3  13       66.35       66.12      6.32 o 
   4   3  13      354.02      387.74     11.13 o 
   5   3  13      103.39      109.24      7.35 o 
   6   3  13      164.98      150.27      9.99 o 
   7   3  13       44.41       53.92      8.22 o 
   8   3  13      570.34      598.21     18.91 o 
   9   3  13       37.10       -2.31      8.37 o 
  10   3  13        2.86        0.44      8.84 o 
  11   3  13       67.09       37.27     12.00 o 
  12   3  13       14.61       24.56     12.48 o 
  13   3  13       15.98       -2.93     11.70 o 
  14   3  13       70.99       74.81     14.83 o 
  15   3  13      185.16      210.14     26.86 o 
  16   3  13      107.27       50.67     20.81 o 
  17   3  13       55.41       28.86     21.88 o 
  18   3  13        0.78       -0.81     21.54 o 
  19   3  13      118.73      124.48     26.27 o 
   0   4  13       69.69       48.91     12.18 o 
   1   4  13     1429.68     1404.47     21.10 o 
   2   4  13        0.34       -4.37      4.37 o 
   3   4  13      885.28      879.86     17.16 o 
   4   4  13       26.13       10.15      5.57 o 
   5   4  13        2.88        2.96      6.47 o 
   6   4  13       95.12       79.50      8.82 o 
   7   4  13      311.89      268.40     12.71 o 
   8   4  13       15.39       -6.57      7.14 o 
   9   4  13      765.27      665.92     20.57 o 
  10   4  13       31.51       52.00     10.18 o 
  11   4  13       44.75       22.91     12.06 o 
  12   4  13      223.25      194.77     17.58 o 
  13   4  13      529.08      575.48     25.28 o 
  14   4  13       27.36       21.59     17.75 o 
  15   4  13      496.51      584.55     27.23 o 
  16   4  13       57.00       39.40     15.84 o 
  17   4  13       71.67       59.93     23.38 o 
  18   4  13       15.23      -14.33     44.95 o 
  19   4  13        7.54      -17.60     22.06 o 
   1   5  13      158.30      169.82     11.02 o 
   2   5  13        0.53       -6.46      6.46 o 
   3   5  13       23.95       20.13      7.07 o 
   4   5  13       25.64       39.07      7.47 o 
   5   5  13      216.13      223.10     11.65 o 
   6   5  13      528.83      507.00     17.71 o 
   7   5  13      292.87      264.31     12.75 o 
   8   5  13       60.10       64.09      9.13 o 
   9   5  13      181.13      182.33     13.20 o 
  10   5  13      237.29      208.03     14.36 o 
  11   5  13        0.10        0.26      9.60 o 
  12   5  13       27.05       46.26     11.27 o 
  13   5  13      314.56      379.56     19.03 o 
  14   5  13       28.90       14.39     11.62 o 
  15   5  13        7.51      -11.19     11.19 o 
  16   5  13        8.03       -0.39     11.86 o 
  17   5  13       35.08       32.39     13.54 o 
  18   5  13       14.06       18.56     22.27 o 
   0   6  13     1235.51     1185.21     47.53 o 
   1   6  13      637.65      609.81     17.35 o 
   2   6  13     1456.54     1405.72     32.17 o 
   3   6  13       32.02       31.76      8.83 o 
   4   6  13       43.38       57.28      9.95 o 
   5   6  13      831.39      731.34     21.08 o 
   6   6  13       20.77       12.14      9.32 o 
   7   6  13      214.84      201.39     14.02 o 
   8   6  13        9.02        9.76      8.97 o 
   9   6  13      115.29      118.33     22.82 o 
  10   6  13      220.26      196.49     14.64 o 
  11   6  13      105.37      106.82     13.54 o 
  12   6  13       20.56       36.24     11.35 o 
  13   6  13       58.31       45.84     13.57 o 
  14   6  13        6.19      -11.15     11.15 o 
  15   6  13      161.08      165.16     20.58 o 
  16   6  13        2.67       -5.72     11.99 o 
  17   6  13       49.37       71.88     15.06 o 
   1   7  13      769.39      787.38     23.75 o 
   2   7  13       28.71       14.24     12.47 o 
   3   7  13      834.89      793.79     25.00 o 
   4   7  13        3.42       -8.31      8.31 o 
   5   7  13      131.83      147.47     12.58 o 
   6   7  13      121.91       82.77     11.10 o 
   7   7  13       64.24       43.44     10.52 o 
   8   7  13       19.16       10.31     13.88 o 
   9   7  13      295.75      283.77     24.16 o 
  10   7  13       15.51        2.96      9.88 o 
  11   7  13       82.64       61.17     12.78 o 
  12   7  13      142.24      111.38     14.59 o 
  13   7  13        7.53      -11.08     11.08 o 
  14   7  13        3.78       -6.30     12.06 o 
  15   7  13       63.46       68.85     14.59 o 
  16   7  13       45.90       69.80     18.42 o 
  17   7  13        2.68       -8.27     25.83 o 
   0   8  13        0.81        2.07     16.53 o 
   1   8  13      400.50      410.94     27.69 o 
   2   8  13      426.64      460.28     20.21 o 
   3   8  13       47.40       44.74     11.21 o 
   4   8  13        5.81       -2.05      9.73 o 
   5   8  13      132.72      100.95     13.10 o 
   6   8  13       15.42       -4.77     10.53 o 
   7   8  13       89.21       72.18     11.82 o 
   8   8  13       98.91       77.77     12.46 o 
   9   8  13        8.42      -10.28     10.28 o 
  10   8  13      131.73      160.95     15.29 o 
  11   8  13      145.70      182.79     16.05 o 
  12   8  13        0.23       -3.37     11.55 o 
  13   8  13        0.01      -11.93     11.93 o 
  14   8  13        5.31      -11.33     11.84 o 
  15   8  13        3.40      -15.38     15.38 o 
   1   9  13      143.78      207.29     20.81 o 
   2   9  13        5.61        1.03     10.53 o 
   3   9  13       46.18       50.00     12.32 o 
   4   9  13       27.12       31.72     12.01 o 
   5   9  13       11.46        5.54     11.06 o 
   6   9  13       77.66       71.60     13.26 o 
   7   9  13       83.23       83.72     14.22 o 
   8   9  13        1.27        0.47     11.95 o 
   9   9  13       89.88       94.49     15.57 o 
  10   9  13       66.35       68.33     15.30 o 
  11   9  13       42.28       40.74     13.33 o 
  12   9  13        8.14      -11.95     11.95 o 
  13   9  13       15.07       -4.57     15.84 o 
  14   9  13       39.59       -6.57     25.42 o 
   0  10  13        2.13      -14.47     18.60 o 
   1  10  13       17.52       24.99     15.29 o 
   2  10  13       27.29       49.87     16.43 o 
   3  10  13        8.98        0.87     11.06 o 
   4  10  13       91.42      129.29     17.57 o 
   5  10  13      186.15      183.89     17.30 o 
   6  10  13      139.55      143.95     16.68 o 
   7  10  13      259.70      295.63     20.81 o 
   8  10  13      232.50      226.60     19.57 o 
   9  10  13       21.88        1.29     13.62 o 
  10  10  13        4.72        7.04     13.64 o 
  11  10  13        0.59        2.38     14.09 o 
  12  10  13      208.39      265.63     28.80 o 
   1  11  13      668.73      759.93     35.43 o 
   2  11  13        8.29       30.62     17.06 o 
   3  11  13       37.18       42.90     18.09 o 
   4  11  13       46.60       62.26     14.62 o 
   5  11  13       22.94       34.50     14.36 o 
   6  11  13      247.46      281.92     21.29 o 
   7  11  13       53.25       92.45     16.47 o 
   8  11  13        0.13       -0.47     14.48 o 
   9  11  13        1.27      -13.35     13.35 o 
  10  11  13       34.37       60.96     32.03 o 
   0  12  13       86.96       79.56     29.96 o 
   1  12  13        2.98       -2.18     34.10 o 
   2  12  13       22.19       16.41     17.89 o 
   3  12  13       79.32       80.13     34.61 o 
   4  12  13       11.24       33.12     20.08 o 
   5  12  13       56.79       77.49     16.94 o 
   6  12  13        0.88       -2.89     14.22 o 
   0   0  14     1831.69     1877.47     43.43 o 
   1   0  14      514.44      525.16     14.56 o 
   2   0  14       54.15       49.16      7.98 o 
   3   0  14      663.40      739.95     20.73 o 
   4   0  14      496.05      493.53     16.47 o 
   5   0  14        3.68       -9.82      9.82 o 
   6   0  14        6.40       -8.41      8.41 o 
   7   0  14        0.00       -9.37      9.37 o 
   8   0  14      612.08      618.70     25.82 o 
   9   0  14       24.25       19.87     11.85 o 
  10   0  14      303.65      253.35     23.25 o 
  11   0  14      260.42      314.11     35.13 o 
  12   0  14       23.73       37.20     23.76 o 
  13   0  14      268.40      320.31     37.20 o 
  14   0  14      299.04      352.34     40.30 o 
  15   0  14        0.26      -19.63     24.80 o 
  16   0  14      155.16      173.59     37.20 o 
  17   0  14       18.02       -7.23     28.93 o 
  18   0  14        1.91      -23.76     28.93 o 
  19   0  14       32.23       27.90     35.13 o 
   1   1  14       72.76       68.19      5.32 o 
   2   1  14       17.56       13.55      4.82 o 
   3   1  14       98.81      113.36      7.04 o 
   4   1  14      178.15      165.05     10.66 o 
   5   1  14       79.26       64.26     15.42 o 
   6   1  14      458.90      457.89     17.15 o 
   7   1  14      520.72      518.06     23.45 o 
   8   1  14        0.17       -6.82      6.82 o 
   9   1  14       27.31        0.86     10.28 o 
  10   1  14       69.23       77.73     12.57 o 
  11   1  14       64.24       36.94     11.86 o 
  12   1  14       48.69       51.35     43.91 o 
  13   1  14        0.86      -15.70     15.70 o 
  14   1  14        0.90      -10.85     16.07 o 
  15   1  14       43.04       18.60     19.35 o 
  16   1  14       42.37        1.76     19.69 o 
  17   1  14      108.68      105.82     24.81 o 
  18   1  14        1.67      -19.69     19.69 o 
  19   1  14        4.55      -11.35     22.27 o 
   0   2  14       44.60       65.31      8.14 o 
   1   2  14      214.01      209.12      7.81 o 
   2   2  14      263.97      253.13      7.96 o 
   3   2  14      188.56      183.58      8.72 o 
   4   2  14      396.95      379.45     12.13 o 
   5   2  14      816.29      781.63     19.15 o 
   6   2  14      516.78      495.12     15.76 o 
   7   2  14      217.21      222.80     21.34 o 
   8   2  14       43.89       27.71     17.00 o 
   9   2  14      489.99      504.12     20.43 o 
  10   2  14      122.65      108.63     23.90 o 
  11   2  14       21.26       -0.31     11.23 o 
  12   2  14       19.47        3.56     11.34 o 
  13   2  14        8.54       15.63     18.08 o 
  14   2  14       34.37        8.50     17.49 o 
  15   2  14      201.91      212.68     38.23 o 
  16   2  14      272.42      309.62     30.26 o 
  17   2  14       97.58       97.52     25.01 o 
  18   2  14        4.50       40.90     22.61 o 
  19   2  14       26.00       -1.10     22.61 o 
   1   3  14      108.47      127.34      6.82 o 
   2   3  14      267.75      288.38      9.75 o 
   3   3  14      308.14      294.81     10.01 o 
   4   3  14     1103.38     1074.76     18.87 o 
   5   3  14      309.88      308.10     11.67 o 
   6   3  14      260.04      245.82     13.87 o 
   7   3  14       17.93        0.48      7.18 o 
   8   3  14        2.00       -9.84      9.84 o 
   9   3  14       19.30       -4.43     10.40 o 
  10   3  14       81.58       90.57     13.37 o 
  11   3  14       69.01       72.17     13.53 o 
  12   3  14      143.89      137.36     16.04 o 
  13   3  14       45.03       51.76     13.83 o 
  14   3  14      102.33       92.03     16.09 o 
  15   3  14        0.00        6.93     18.62 o 
  16   3  14        1.53       -0.04     19.69 o 
  17   3  14       17.91       21.18     22.65 o 
  18   3  14        2.48       22.99     22.20 o 
  19   3  14        5.56      -22.22     22.22 o 
   0   4  14       11.79        0.20      6.93 o 
   1   4  14      314.90      313.33      9.99 o 
   2   4  14      934.35     1003.58     18.84 o 
   3   4  14      328.89      305.08     12.85 o 
   4   4  14        0.07       -4.62      6.58 o 
   5   4  14        6.97       -3.35      7.65 o 
   6   4  14        1.94       -8.50      8.50 o 
   7   4  14       59.97       46.80      8.77 o 
   8   4  14       77.34       43.80     10.05 o 
   9   4  14       99.18       82.59     10.95 o 
  10   4  14       14.43       -1.08      8.94 o 
  11   4  14      136.69      136.56     15.66 o 
  12   4  14        9.38       -7.33     20.48 o 
  13   4  14       18.18        9.56     19.54 o 
  14   4  14        3.53       -4.01     13.67 o 
  15   4  14       24.15        9.66     14.13 o 
  16   4  14      134.35      131.52     25.14 o 
  17   4  14        1.19       20.60     21.77 o 
  18   4  14        8.05      -20.74     20.74 o 
   1   5  14      294.54      258.82     13.37 o 
   2   5  14       47.90       54.88     13.24 o 
   3   5  14       56.37       49.20     11.48 o 
   4   5  14      728.45      672.02     20.32 o 
   5   5  14      398.94      393.86     16.57 o 
   6   5  14      720.72      629.94     19.93 o 
   7   5  14       45.25       46.85      8.88 o 
   8   5  14       56.65       49.88     10.21 o 
   9   5  14       56.04       55.72     10.77 o 
  10   5  14       18.88        7.69      9.85 o 
  11   5  14      197.52      236.11     15.68 o 
  12   5  14       77.54       70.41     12.87 o 
  13   5  14       47.47       45.24     12.36 o 
  14   5  14       81.60       87.69     14.02 o 
  15   5  14       57.93       56.85     14.32 o 
  16   5  14       95.68      130.01     16.13 o 
  17   5  14       22.86       17.02     16.28 o 
  18   5  14       11.65        1.68     16.50 o 
   0   6  14        0.28        2.07     13.95 o 
   1   6  14       54.42       59.63     10.70 o 
   2   6  14        9.43        4.77     10.38 o 
   3   6  14      869.32      834.67     22.42 o 
   4   6  14      194.26      206.15     13.64 o 
   5   6  14       11.65       16.55      9.47 o 
   6   6  14      158.48      143.83     12.34 o 
   7   6  14        0.46       -5.19      8.64 o 
   8   6  14       93.71       77.44     11.41 o 
   9   6  14       11.64       19.97     10.17 o 
  10   6  14       14.91       12.62     10.15 o 
  11   6  14        3.23       -9.85      9.85 o 
  12   6  14        0.01      -10.33     10.33 o 
  13   6  14        1.22       -6.56     10.99 o 
  14   6  14       79.87       67.70     14.62 o 
  15   6  14        4.27       19.26     12.95 o 
  16   6  14        0.00        9.87     13.50 o 
  17   6  14      284.74      352.56     24.76 o 
   1   7  14        4.83        3.83      8.65 o 
   2   7  14      163.71      177.22     18.88 o 
   3   7  14      618.66      639.61     23.03 o 
   4   7  14       91.31       87.81     12.53 o 
   5   7  14        5.09       -8.80      8.80 o 
   6   7  14        9.29        3.64     11.93 o 
   7   7  14       56.15       40.32     10.47 o 
   8   7  14        0.11       -1.45      9.66 o 
   9   7  14       23.62        0.57     10.00 o 
  10   7  14       99.37      121.49     14.32 o 
  11   7  14       12.86       -0.22     11.12 o 
  12   7  14       16.25      -13.57     13.57 o 
  13   7  14       13.35        2.16     12.46 o 
  14   7  14       28.34       26.48     13.52 o 
  15   7  14       67.44       72.76     18.85 o 
  16   7  14        0.11      -13.03     13.03 o 
   0   8  14      757.29      735.68     44.43 o 
   1   8  14        1.59        8.87     17.05 o 
   2   8  14        7.44       21.29     10.29 o 
   3   8  14      442.03      466.68     25.41 o 
   4   8  14        6.72        6.69     10.61 o 
   5   8  14        2.21       -9.93      9.93 o 
   6   8  14      181.84      234.46     18.77 o 
   7   8  14      143.00      154.84     14.10 o 
   8   8  14       67.98       45.03     12.00 o 
   9   8  14      246.98      258.37     17.48 o 
  10   8  14       28.21       42.52     12.58 o 
  11   8  14       35.40       10.07     12.20 o 
  12   8  14        2.08       -6.99     11.53 o 
  13   8  14       18.52       18.59     13.17 o 
  14   8  14        8.28       -1.28     13.18 o 
  15   8  14       76.02       96.09     33.06 o 
   1   9  14       62.76       93.10     17.53 o 
   2   9  14       97.48       99.35     17.53 o 
   3   9  14       64.38       47.95     12.89 o 
   4   9  14        0.53       -7.76     10.50 o 
   5   9  14       86.38      105.47     20.23 o 
   6   9  14       24.06       24.54     12.55 o 
   7   9  14       76.98       71.19     16.34 o 
   8   9  14       72.35       52.65     14.46 o 
   9   9  14       34.57       27.84     13.80 o 
  10   9  14       60.33       95.24     16.38 o 
  11   9  14       29.21       -1.47     21.18 o 
  12   9  14       73.90       57.15     14.90 o 
  13   9  14       63.45       34.22     14.38 o 
   0  10  14      102.99      104.36     27.90 o 
   1  10  14        6.08        0.52     14.61 o 
   2  10  14       45.41       49.67     31.51 o 
   3  10  14       24.94       40.34     21.18 o 
   4  10  14        4.41      -11.52     11.52 o 
   5  10  14        1.13       -7.31     11.90 o 
   6  10  14      126.98      139.45     16.97 o 
   7  10  14       92.68      107.44     16.56 o 
   8  10  14       27.02       21.94     14.13 o 
   9  10  14        0.03      -13.06     13.06 o 
  10  10  14        4.31        0.56     15.21 o 
  11  10  14        6.24       -4.37     14.97 o 
   1  11  14        0.33        5.95     16.43 o 
   2  11  14       55.39       84.12     19.69 o 
   3  11  14       38.28       49.05     18.53 o 
   4  11  14        2.76        9.82     16.80 o 
   5  11  14       19.56       16.20     14.22 o 
   6  11  14        0.12       -2.62     13.69 o 
   7  11  14       45.74       51.61     16.10 o 
   8  11  14       22.53       15.47     15.06 o 
   0  12  14       78.88       88.86     29.96 o 
   1  12  14        2.56      -10.00     17.16 o 
   2  12  14      125.56      121.49     34.10 o 
   3  12  14       38.75       40.33     20.08 o 
   4  12  14      177.94      217.18     26.27 o 
   1   1  15      296.38      283.34      9.41 o 
   2   1  15      965.49      969.94     15.84 o 
   3   1  15       14.81       19.00      5.94 o 
   4   1  15       16.43       25.19     11.33 o 
   5   1  15      224.78      188.00     11.47 o 
   6   1  15      630.92      655.89     18.51 o 
   7   1  15      696.37      681.14     19.42 o 
   8   1  15       57.52       44.18     11.70 o 
   9   1  15       32.10       13.10     10.77 o 
  10   1  15       49.77       55.29     12.76 o 
  11   1  15        2.83       11.27     15.70 o 
  12   1  15        1.54       -7.23     16.07 o 
  13   1  15        0.08       14.98     17.53 o 
  14   1  15        9.39       12.16     18.53 o 
  15   1  15        0.10        0.61     18.62 o 
  16   1  15       93.65      111.55     25.20 o 
  17   1  15       60.66       62.16     24.47 o 
  18   1  15       15.77       13.33     23.01 o 
  19   1  15        3.87       -4.13     26.86 o 
   0   2  15      446.10      465.71     17.82 o 
   1   2  15       95.05       89.81      6.44 o 
   2   2  15        1.47       -3.15      4.81 o 
   3   2  15      105.48       85.95      8.26 o 
   4   2  15      731.94      679.19     16.45 o 
   5   2  15      239.64      271.38     12.47 o 
   6   2  15       55.21       68.17     10.13 o 
   7   2  15      354.46      317.00     25.52 o 
   8   2  15        6.37       -4.70      8.85 o 
   9   2  15        0.43      -10.28     10.28 o 
  10   2  15       77.94      104.62     13.99 o 
  11   2  15       94.34       88.46     13.99 o 
  12   2  15       27.11       15.35     18.54 o 
  13   2  15        8.11      -14.47     16.80 o 
  14   2  15       40.08       21.74     25.31 o 
  15   2  15      160.06      160.65     30.48 o 
  16   2  15      278.55      301.34     31.05 o 
  17   2  15        4.60        3.93     21.77 o 
  18   2  15       85.03       84.70     26.27 o 
   1   3  15      523.57      550.32     12.23 o 
   2   3  15      527.53      523.42     12.80 o 
   3   3  15       88.54       97.98      9.55 o 
   4   3  15       11.79       12.63      6.95 o 
   5   3  15     1691.71     1612.71     36.83 o 
   6   3  15      711.81      699.26     24.52 o 
   7   3  15      245.74      223.25     13.85 o 
   8   3  15       78.53       93.73     12.23 o 
   9   3  15       82.09       89.34     13.67 o 
  10   3  15        0.28       -3.17     10.94 o 
  11   3  15        0.01       -0.04     11.92 o 
  12   3  15       67.49       56.70     14.27 o 
  13   3  15      279.64      336.87     31.41 o 
  14   3  15       15.89      -16.28     17.89 o 
  15   3  15       55.78       36.39     21.70 o 
  16   3  15      128.63      148.46     27.00 o 
  17   3  15        5.38       37.00     22.61 o 
  18   3  15        1.83      -22.27     22.27 o 
   0   4  15       77.63       54.74     10.64 o 
   1   4  15      113.15      117.84      9.33 o 
   2   4  15      100.72      109.72      9.28 o 
   3   4  15       17.62        8.60      6.34 o 
   4   4  15      300.11      274.01     14.41 o 
   5   4  15      543.88      528.24     18.20 o 
   6   4  15      164.43      167.90     12.93 o 
   7   4  15      101.19       79.33     13.72 o 
   8   4  15       87.54       96.86     14.32 o 
   9   4  15        5.34        1.47      9.11 o 
  10   4  15       10.94       -5.46      9.29 o 
  11   4  15      198.43      206.46     14.96 o 
  12   4  15        0.11      -10.17     10.17 o 
  13   4  15       67.69       63.14     16.02 o 
  14   4  15      169.61      199.28     19.89 o 
  15   4  15        6.28       18.71     20.42 o 
  16   4  15       94.29       94.60     24.84 o 
  17   4  15       15.17      -21.04     21.04 o 
   1   5  15       19.49        9.90      8.39 o 
   2   5  15      722.76      729.89     20.80 o 
   3   5  15       20.12       33.05      9.06 o 
   4   5  15      533.27      535.55     18.94 o 
   5   5  15      250.35      251.70     14.64 o 
   6   5  15       20.62        8.94      8.88 o 
   7   5  15       23.07       25.16     10.08 o 
   8   5  15      199.82      184.95     14.07 o 
   9   5  15       11.83       -6.10     12.83 o 
  10   5  15       38.45       16.81     10.16 o 
  11   5  15       32.89       28.11     11.41 o 
  12   5  15       11.80       -6.07     11.29 o 
  13   5  15       79.73       87.96     13.94 o 
  14   5  15       94.47       92.61     14.79 o 
  15   5  15       80.34      102.13     15.55 o 
  16   5  15        8.29       24.06     16.36 o 
  17   5  15        0.38       20.09     16.89 o 
   0   6  15     1235.84     1160.35     52.70 o 
   1   6  15       71.81       90.01     12.20 o 
   2   6  15      177.65      175.80     14.32 o 
   3   6  15       44.01       44.11     10.22 o 
   4   6  15        0.82      -11.63     11.63 o 
   5   6  15       15.11       13.13     11.40 o 
   6   6  15       90.76      107.47     12.15 o 
   7   6  15       34.67       32.13     10.10 o 
   8   6  15       27.03       17.74     10.74 o 
   9   6  15      198.21      185.01     14.94 o 
  10   6  15       23.19       16.67     11.25 o 
  11   6  15      136.60      118.89     14.43 o 
  12   6  15       59.11       49.12     13.10 o 
  13   6  15        0.31      -11.22     11.22 o 
  14   6  15       66.18       78.36     14.61 o 
  15   6  15       28.39       55.92     14.39 o 
  16   6  15       51.26       38.78     14.81 o 
   1   7  15      563.41      586.38     27.76 o 
   2   7  15       63.71       85.27     12.32 o 
   3   7  15       59.76       56.19     11.90 o 
   4   7  15        1.54       -6.83      9.51 o 
   5   7  15        2.14       -9.22      9.22 o 
   6   7  15      159.30      159.14     15.36 o 
   7   7  15      107.54      124.85     13.27 o 
   8   7  15        5.55       -2.62     11.93 o 
   9   7  15        9.50       10.36     10.93 o 
  10   7  15       49.38       25.60     11.96 o 
  11   7  15        6.65       -3.93     11.27 o 
  12   7  15       13.39       -4.62     12.38 o 
  13   7  15       55.45       46.62     13.93 o 
  14   7  15        1.27       -1.07     12.87 o 
  15   7  15       43.93       48.98     15.16 o 
   0   8  15      165.49      163.25     26.86 o 
   1   8  15       30.31       56.88     18.60 o 
   2   8  15        3.61        0.18     12.77 o 
   3   8  15      246.64      248.08     21.21 o 
   4   8  15        3.62        3.47     10.86 o 
   5   8  15      254.37      244.77     17.97 o 
   6   8  15      105.53       92.70     14.24 o 
   7   8  15      109.10      118.80     14.06 o 
   8   8  15        5.06       14.15     11.29 o 
   9   8  15       47.12       37.52     12.74 o 
  10   8  15       86.86       93.10     14.41 o 
  11   8  15       34.61       32.51     13.25 o 
  12   8  15       23.91       24.16     13.19 o 
  13   8  15       23.87       30.85     13.91 o 
  14   8  15       58.53       50.74     15.35 o 
   1   9  15        1.89       -7.23     13.50 o 
   2   9  15        0.17      -12.63     22.73 o 
   3   9  15      100.96      108.22     18.62 o 
   4   9  15        1.34       -2.46     11.30 o 
   5   9  15       38.65       46.00     13.20 o 
   6   9  15       30.67       29.82     13.64 o 
   7   9  15       19.74       19.72     13.10 o 
   8   9  15      323.79      352.63     22.37 o 
   9   9  15       33.17       58.36     17.17 o 
  10   9  15      103.04      121.82     17.47 o 
  11   9  15       48.90       74.12     15.00 o 
  12   9  15       44.54       61.33     19.43 o 
   0  10  15       25.71       -3.10     20.67 o 
   1  10  15        0.49        1.55     15.34 o 
   2  10  15        4.11      -11.06     17.05 o 
   3  10  15       37.22       28.45     17.16 o 
   4  10  15        0.89        2.58     15.34 o 
   5  10  15       14.64       11.19     13.10 o 
   6  10  15      120.45      129.43     17.30 o 
   7  10  15        9.16        9.34     13.69 o 
   8  10  15        0.02      -13.62     13.62 o 
   9  10  15      102.12      100.19     29.23 o 
  10  10  15       19.94       12.11     15.50 o 
   1  11  15       28.53       26.42     21.70 o 
   2  11  15       59.92       56.83     19.73 o 
   3  11  15        0.00      -20.62     21.18 o 
   4  11  15       23.15       18.27     18.62 o 
   5  11  15        6.28        4.65     17.53 o 
   6  11  15       29.39       -3.75     14.48 o 
   7  11  15       29.60       15.50     24.80 o 
   0   0  16        3.07       -8.72      9.11 o 
   1   0  16        1.90       -3.37      7.68 o 
   2   0  16      727.78      741.44     18.80 o 
   3   0  16      507.51      472.89     22.80 o 
   4   0  16       34.66       14.56     11.09 o 
   5   0  16     1227.71     1195.32     36.18 o 
   6   0  16      505.99      542.98     25.32 o 
   7   0  16      282.38      292.59     20.59 o 
   8   0  16       67.88       32.20     16.53 o 
   9   0  16      442.81      490.80     40.30 o 
  10   0  16      298.14      312.04     37.20 o 
  11   0  16       24.51       44.43     23.76 o 
  12   0  16      167.72      188.05     33.06 o 
  13   0  16        4.74       -4.13     24.80 o 
  14   0  16      171.22      203.55     38.23 o 
  15   0  16      222.96      253.15     42.36 o 
  16   0  16      147.37      210.78     41.33 o 
  17   0  16       15.29       59.93     36.16 o 
  18   0  16      229.05      269.68     46.50 o 
   1   1  16       80.37       75.09      6.70 o 
   2   1  16       61.46       60.00      6.53 o 
   3   1  16      275.20      262.00     10.61 o 
   4   1  16      647.84      597.42     17.62 o 
   5   1  16      189.41      221.01     16.88 o 
   6   1  16      629.62      638.59     19.20 o 
   7   1  16      516.60      515.16     22.37 o 
   8   1  16       26.06        2.48     10.63 o 
   9   1  16       70.88       69.22     15.10 o 
  10   1  16       19.84       21.55     12.14 o 
  11   1  16       24.40       24.80     17.53 o 
  12   1  16       32.21       19.00     17.89 o 
  13   1  16        0.04        3.10     18.53 o 
  14   1  16       30.45       33.54     20.42 o 
  15   1  16       44.98       18.37     21.54 o 
  16   1  16       51.13       35.34     23.35 o 
  17   1  16       86.56       82.84     25.54 o 
  18   1  16       11.01      -21.88     21.88 o 
   0   2  16      233.65      223.17     14.61 o 
   1   2  16       14.68        7.28      5.79 o 
   2   2  16      571.33      571.00     14.10 o 
   3   2  16       28.52        9.98      7.06 o 
   4   2  16      442.34      445.50     14.35 o 
   5   2  16     1281.96     1205.56     25.87 o 
   6   2  16     1724.10     1677.26     38.42 o 
   7   2  16      157.44      140.74     14.44 o 
   8   2  16        0.84       -1.81     10.28 o 
   9   2  16      124.22      128.30     15.21 o 
  10   2  16       24.49       10.64     11.65 o 
  11   2  16       47.84       51.90     13.69 o 
  12   2  16       95.50      132.88     28.93 o 
  13   2  16       26.01       10.08     18.22 o 
  14   2  16        2.78       -1.70     20.15 o 
  15   2  16      194.99      202.87     28.12 o 
  16   2  16       11.87       47.35     23.67 o 
  17   2  16       10.50      -20.74     20.74 o 
  18   2  16       24.25       22.22     24.11 o 
   1   3  16        0.82       10.36      7.52 o 
   2   3  16      334.21      326.95     12.97 o 
   3   3  16      451.29      534.13     15.32 o 
   4   3  16      505.36      472.11     14.69 o 
   5   3  16      292.18      316.51     15.57 o 
   6   3  16        5.30       -4.31      8.84 o 
   7   3  16        1.20       -8.41      8.77 o 
   8   3  16      767.16      808.33     27.28 o 
   9   3  16       52.27       41.87     10.69 o 
  10   3  16      143.09      119.46     15.48 o 
  11   3  16        7.28       -0.09     12.61 o 
  12   3  16      122.58      123.11     17.15 o 
  13   3  16        9.90        0.52     18.27 o 
  14   3  16      402.14      390.60     32.51 o 
  15   3  16       15.03       47.76     23.01 o 
  16   3  16        2.70        6.93     22.27 o 
  17   3  16       85.07       75.43     25.93 o 
   0   4  16      358.36      395.60     27.90 o 
   1   4  16       75.30       63.28     10.08 o 
   2   4  16      453.07      437.50     19.81 o 
   3   4  16       50.45       43.24     11.63 o 
   4   4  16      120.20      111.34     11.77 o 
   5   4  16      663.28      588.98     22.93 o 
   6   4  16        5.88        2.77      9.28 o 
   7   4  16       95.92      104.50     11.98 o 
   8   4  16      101.28       96.65     11.98 o 
   9   4  16        8.25       -4.17      9.32 o 
  10   4  16        1.32       -9.46      9.46 o 
  11   4  16        0.91        0.10     10.42 o 
  12   4  16       48.10       40.41     14.76 o 
  13   4  16       30.77       40.50     14.91 o 
  14   4  16        5.16      -14.70     14.70 o 
  15   4  16        7.69       26.71     22.20 o 
  16   4  16        1.13       -9.40     21.54 o 
  17   4  16       37.83       27.10     23.74 o 
   1   5  16       78.99       66.66     10.45 o 
   2   5  16       50.08       34.77      9.53 o 
   3   5  16      425.20      377.43     16.65 o 
   4   5  16      396.03      393.71     20.13 o 
   5   5  16      624.88      606.37     20.60 o 
   6   5  16     1217.86     1274.82     35.23 o 
   7   5  16       13.97        9.06      9.99 o 
   8   5  16       12.94        0.15      9.80 o 
   9   5  16       22.62        7.87     10.21 o 
  10   5  16      121.10       97.00     14.91 o 
  11   5  16      105.01      101.82     17.46 o 
  12   5  16       19.19       -1.32     11.37 o 
  13   5  16       26.81        5.18     12.17 o 
  14   5  16        7.84       19.11     13.38 o 
  15   5  16       98.71      110.46     16.02 o 
  16   5  16      138.38      130.33     20.32 o 
   0   6  16      130.15      132.26     24.80 o 
   1   6  16      753.51      785.08     31.42 o 
   2   6  16       12.05       -3.85     10.54 o 
   3   6  16        5.16       -0.14      9.03 o 
   4   6  16      851.53      861.47     24.39 o 
   5   6  16       50.98       61.15     11.63 o 
   6   6  16      550.87      562.21     20.94 o 
   7   6  16       25.76       14.49     10.43 o 
   8   6  16       35.22       26.15     11.04 o 
   9   6  16      136.99      162.67     14.94 o 
  10   6  16      310.27      319.46     28.43 o 
  11   6  16        5.49       -3.86     11.27 o 
  12   6  16       24.17       14.86     12.51 o 
  13   6  16      125.55      129.52     15.88 o 
  14   6  16        2.85       23.30     13.33 o 
  15   6  16        0.34      -13.16     13.16 o 
   1   7  16        5.58        1.52     12.36 o 
   2   7  16        0.52       -2.44     15.50 o 
   3   7  16      281.86      305.52     18.47 o 
   4   7  16        0.69       -7.22     10.23 o 
   5   7  16        0.31       -1.65      9.75 o 
   6   7  16      574.40      596.64     22.24 o 
   7   7  16       37.47       42.72     11.55 o 
   8   7  16        0.37        2.33     10.68 o 
   9   7  16       67.28       75.84     13.36 o 
  10   7  16        4.54        3.42     11.87 o 
  11   7  16       20.08       -2.84     11.92 o 
  12   7  16        0.25      -12.09     12.09 o 
  13   7  16       22.93       33.42     21.03 o 
  14   7  16       35.85       25.93     14.50 o 
   0   8  16      201.64      233.52     29.96 o 
   1   8  16       67.76      110.30     21.18 o 
   2   8  16      422.62      442.43     27.00 o 
   3   8  16        2.11        8.86     13.82 o 
   4   8  16        0.00       -1.75     10.93 o 
   5   8  16      136.85      153.00     15.90 o 
   6   8  16       95.83      118.85     15.82 o 
   7   8  16       13.64        4.34     11.20 o 
   8   8  16        2.33      -10.79     10.79 o 
   9   8  16        2.53       -1.55     11.35 o 
  10   8  16      175.96      165.00     16.46 o 
  11   8  16       20.85        6.47     12.68 o 
  12   8  16        1.13       -2.61     13.27 o 
  13   8  16       61.54       54.76     20.30 o 
   1   9  16      217.46      219.87     22.61 o 
   2   9  16        9.02       -3.10     13.88 o 
   3   9  16       12.59        7.01     14.96 o 
   4   9  16       15.44       22.15     24.80 o 
   5   9  16      137.65      138.08     16.68 o 
   6   9  16        0.84       -4.09     12.34 o 
   7   9  16      304.82      324.62     23.09 o 
   8   9  16       43.49       54.17     19.38 o 
   9   9  16       10.45       -6.45     13.80 o 
  10   9  16        0.10      -13.64     13.64 o 
  11   9  16        6.71       -3.74     13.31 o 
   0  10  16       86.17       59.93     25.83 o 
   1  10  16        4.23        9.05     16.43 o 
   2  10  16       92.03      106.31     20.42 o 
   3  10  16       26.42       23.26     20.15 o 
   4  10  16      367.60      432.78     33.58 o 
   5  10  16       11.86       21.18     17.53 o 
   6  10  16       41.58       57.16     15.57 o 
   7  10  16        7.55        2.98     14.09 o 
   8  10  16       83.67       59.39     16.11 o 
   1  11  16        3.78      -13.48     25.31 o 
   2  11  16        0.02        3.25     17.16 o 
   3  11  16        0.11        9.30     17.53 o 
   4  11  16        3.07       -4.58     21.70 o 
   1   1  17       42.16       48.76      6.24 o 
   2   1  17        0.94       -6.18      6.18 o 
   3   1  17        0.33       -6.54      6.54 o 
   4   1  17       62.69       58.28      9.34 o 
   5   1  17      202.38      226.38     14.02 o 
   6   1  17       59.14       76.77     13.06 o 
   7   1  17       71.51       57.97     12.41 o 
   8   1  17       54.52       74.62     17.35 o 
   9   1  17        0.02       -1.15     11.16 o 
  10   1  17        4.82       -0.77     16.02 o 
  11   1  17        1.07       -6.42     16.76 o 
  12   1  17        2.06       10.33     18.09 o 
  13   1  17       38.94       17.90     19.27 o 
  14   1  17       74.92      103.33     23.38 o 
  15   1  17       24.01       50.63     22.65 o 
  16   1  17       12.77       40.46     23.67 o 
  17   1  17       41.77       26.15     23.35 o 
   0   2  17      465.55      450.41     16.16 o 
   1   2  17       41.71       37.71      7.55 o 
   2   2  17       28.78       29.94      7.14 o 
   3   2  17       35.99       34.79      7.97 o 
   4   2  17       29.64       24.69      8.02 o 
   5   2  17      152.08      165.70     14.61 o 
   6   2  17       10.97        0.11      8.88 o 
   7   2  17       24.86       19.40     11.84 o 
   8   2  17        2.05      -10.15     10.15 o 
   9   2  17        4.26      -11.38     11.38 o 
  10   2  17        0.20       -4.04     11.78 o 
  11   2  17       10.39        2.93     17.89 o 
  12   2  17       11.10       -0.58     18.22 o 
  13   2  17       40.00       -6.48     18.62 o 
  14   2  17        0.01       10.02     20.81 o 
  15   2  17        5.23      -20.08     20.08 o 
  16   2  17        3.70      -20.30     20.30 o 
  17   2  17        2.20      -17.77     22.61 o 
   1   3  17      120.54      121.78     10.57 o 
   2   3  17       12.73        6.22      7.51 o 
   3   3  17        0.01       -1.71      7.22 o 
   4   3  17        0.81       -9.73     10.59 o 
   5   3  17       33.46        7.75      8.87 o 
   6   3  17        0.85       -4.04      8.66 o 
   7   3  17        4.02       -3.53      9.29 o 
   8   3  17        5.26      -13.57     13.57 o 
   9   3  17       32.76       27.25     10.58 o 
  10   3  17        8.26       -4.31     10.74 o 
  11   3  17       48.63       53.88     14.56 o 
  12   3  17        0.43      -12.76     12.76 o 
  13   3  17        2.42       -5.35     20.08 o 
  14   3  17       70.00       67.85     22.94 o 
  15   3  17        0.15      -17.87     22.22 o 
  16   3  17        0.56      -13.12     21.32 o 
   0   4  17     2898.39     2920.32     68.57 o 
   1   4  17        1.48       30.47     11.35 o 
   2   4  17      201.32      182.02     11.22 o 
   3   4  17      235.71      210.05     13.82 o 
   4   4  17       96.14      100.09     11.53 o 
   5   4  17      104.50      115.07     12.40 o 
   6   4  17        0.04       -9.30      9.30 o 
   7   4  17       24.67       16.40     12.87 o 
   8   4  17       20.18       13.34     10.43 o 
   9   4  17        4.51        4.66     10.08 o 
  10   4  17       44.07       43.55     12.42 o 
  11   4  17      162.26      190.88     15.86 o 
  12   4  17       86.68       76.28     13.69 o 
  13   4  17        0.30        2.56     12.05 o 
  14   4  17        0.12      -14.25     14.25 o 
  15   4  17        7.74        4.00     15.29 o 
  16   4  17       10.23        6.59     16.57 o 
   1   5  17       78.57       53.00     12.33 o 
   2   5  17      210.07      196.61     13.74 o 
   3   5  17        0.06       -8.71      8.71 o 
   4   5  17        2.35        2.13      9.23 o 
   5   5  17        6.95       -9.07      9.07 o 
   6   5  17       70.92       74.34     11.86 o 
   7   5  17       95.02      119.57     13.18 o 
   8   5  17        1.12       -9.51      9.51 o 
   9   5  17        5.73       -1.68     10.41 o 
  10   5  17        0.33        6.69     10.76 o 
  11   5  17      182.84      169.21     16.00 o 
  12   5  17        0.10      -11.43     11.43 o 
  13   5  17        0.00      -10.91     11.78 o 
  14   5  17        0.31      -12.42     12.42 o 
  15   5  17       13.72       31.95     17.09 o 
   0   6  17        2.91      -16.53     16.53 o 
   1   6  17      164.66      154.80     18.22 o 
   2   6  17       53.94       47.24     14.23 o 
   3   6  17       19.23       23.43     10.19 o 
   4   6  17      177.26      195.33     17.61 o 
   5   6  17       21.23       22.30     10.67 o 
   6   6  17        5.47        2.83     10.21 o 
   7   6  17        0.70        5.76     10.59 o 
   8   6  17       26.98       -2.08     11.12 o 
   9   6  17      238.76      301.54     18.53 o 
  10   6  17        5.23      -10.78     10.78 o 
  11   6  17       19.40        7.10     12.20 o 
  12   6  17        0.97       -5.65     12.10 o 
  13   6  17       52.87       48.69     14.25 o 
  14   6  17        0.02        1.22     13.22 o 
   1   7  17       14.75       16.92     13.50 o 
   2   7  17        1.48        9.30     13.88 o 
   3   7  17       58.07       82.90     16.76 o 
   4   7  17      195.42      207.69     17.05 o 
   5   7  17       35.15       18.02     11.33 o 
   6   7  17        3.79       16.87     10.98 o 
   7   7  17        8.72       15.03     11.60 o 
   8   7  17       69.28       67.21     13.66 o 
   9   7  17       96.34      103.28     24.61 o 
  10   7  17       13.73        6.52     12.10 o 
  11   7  17        0.88      -11.65     11.65 o 
  12   7  17        0.11      -12.41     12.41 o 
  13   7  17       22.14       10.17     14.08 o 
   0   8  17      201.53      193.22     29.96 o 
   1   8  17      195.12      229.80     22.61 o 
   2   8  17       14.11       56.62     16.33 o 
   3   8  17       18.74       35.08     16.02 o 
   4   8  17        9.51       -0.25     14.96 o 
   5   8  17       87.80      108.44     15.76 o 
   6   8  17       37.57       70.00     14.58 o 
   7   8  17      265.89      281.19     26.34 o 
   8   8  17        2.69      -11.20     11.20 o 
   9   8  17       30.03        5.29     12.75 o 
  10   8  17        0.01      -11.92     11.92 o 
  11   8  17       78.02       83.79     15.53 o 
   1   9  17       46.11       39.24     17.16 o 
   2   9  17       33.77       45.07     17.06 o 
   3   9  17       73.04       66.80     18.53 o 
   4   9  17      109.25      142.46     21.15 o 
   5   9  17       12.84       10.54     16.43 o 
   6   9  17        1.45       -9.67     12.77 o 
   7   9  17        0.35       -4.48     13.46 o 
   8   9  17        0.88      -12.47     12.47 o 
   9   9  17        0.45      -10.26     13.76 o 
   0  10  17       46.06       38.23     25.83 o 
   1  10  17        8.25       10.60     17.16 o 
   2  10  17       50.88       89.88     20.81 o 
   3  10  17        0.89      -12.78     16.53 o 
   4  10  17       33.41       29.96     18.27 o 
   5  10  17       35.21       47.19     18.95 o 
   6  10  17       71.05       59.89     19.56 o 
   0   0  18       48.59       54.36     24.28 o 
   1   0  18      180.93      180.92     12.21 o 
   2   0  18      355.20      366.30     18.00 o 
   3   0  18       17.81        5.89     10.40 o 
   4   0  18        5.50      -15.31     21.70 o 
   5   0  18      162.01      166.31     29.96 o 
   6   0  18        2.27      -22.22     22.22 o 
   7   0  18       28.81       11.15     12.98 o 
   8   0  18      478.23      426.73     41.33 o 
   9   0  18        2.73       20.67     24.80 o 
  10   0  18      238.13      219.05     36.16 o 
  11   0  18       11.92        8.27     25.83 o 
  12   0  18       12.01       49.60     29.96 o 
  13   0  18        0.49      -26.86     26.86 o 
  14   0  18        6.69      -12.40     28.93 o 
  15   0  18      367.09      486.66     54.76 o 
  16   0  18      110.57      139.49     40.30 o 
   1   1  18       77.38       73.03      7.73 o 
   2   1  18       28.82       -5.76      7.54 o 
   3   1  18      147.03      145.13     10.77 o 
   4   1  18     1174.35     1195.89     26.62 o 
   5   1  18      140.30      168.43     11.49 o 
   6   1  18      297.58      315.37     18.83 o 
   7   1  18      228.00      244.62     17.62 o 
   8   1  18      302.28      358.34     20.68 o 
   9   1  18        2.97        2.83     16.76 o 
  10   1  18       12.61       -6.35     17.89 o 
  11   1  18        0.00        5.68     18.27 o 
  12   1  18      118.10      114.70     24.11 o 
  13   1  18      130.87      188.09     27.39 o 
  14   1  18      120.51      158.97     39.26 o 
  15   1  18       13.77       -1.54     22.27 o 
  16   1  18        6.54       16.44     26.35 o 
   0   2  18      155.70      135.73     19.82 o 
   1   2  18      755.45      794.67     17.89 o 
   2   2  18     1220.18     1294.46     22.77 o 
   3   2  18        7.81       -1.17      7.77 o 
   4   2  18        9.57        9.38      8.13 o 
   5   2  18       62.87       65.59     11.05 o 
   6   2  18      333.28      329.88     16.27 o 
   7   2  18       29.99       20.34      9.56 o 
   8   2  18        6.74       -3.10     11.16 o 
   9   2  18       85.02       73.09     15.90 o 
  10   2  18        0.34       -2.20     12.53 o 
  11   2  18        0.74      -16.80     16.80 o 
  12   2  18       10.58        7.23     19.73 o 
  13   2  18      111.92      102.79     24.81 o 
  14   2  18       33.89        4.13     21.19 o 
  15   2  18        0.19        7.75     21.92 o 
  16   2  18        0.06      -22.99     35.65 o 
   1   3  18      621.25      660.58     18.49 o 
   2   3  18       78.11       83.21      9.84 o 
   3   3  18        3.25       -8.55      8.55 o 
   4   3  18       53.94       69.92     10.97 o 
   5   3  18       70.64       56.01     11.19 o 
   6   3  18        2.05       -7.84      9.00 o 
   7   3  18       14.38       -9.53      9.53 o 
   8   3  18       28.68       38.19     11.04 o 
   9   3  18       74.43       72.65     12.37 o 
  10   3  18       61.46       50.44     12.27 o 
  11   3  18        1.30       -1.42     10.98 o 
  12   3  18        1.54       -6.93     18.95 o 
  13   3  18        2.69       21.13     21.15 o 
  14   3  18       28.16       18.08     21.92 o 
  15   3  18       27.25       17.33     23.76 o 
   0   4  18       37.38       70.10     16.61 o 
   1   4  18      492.19      538.01     25.89 o 
   2   4  18       18.98       21.95     11.35 o 
   3   4  18       43.91       43.77     10.58 o 
   4   4  18        0.92       -9.07      9.07 o 
   5   4  18      104.62       73.79     11.53 o 
   6   4  18       15.08       11.61     10.33 o 
   7   4  18       12.02       -0.14      9.74 o 
   8   4  18       18.44       -0.70     10.51 o 
   9   4  18        4.12        4.81     10.64 o 
  10   4  18        5.83       12.58     11.52 o 
  11   4  18       13.26        3.62     12.00 o 
  12   4  18        8.79       -0.84     12.42 o 
  13   4  18        3.33        4.98     14.87 o 
  14   4  18        4.73        4.57     15.91 o 
  15   4  18        8.46      -14.87     14.87 o 
   1   5  18       73.99       57.55     12.68 o 
   2   5  18        6.10       -9.39     10.12 o 
   3   5  18       19.47        8.23      9.74 o 
   4   5  18      182.38      187.29     14.41 o 
   5   5  18      117.29      113.30     14.32 o 
   6   5  18       40.10       52.05     12.53 o 
   7   5  18       20.02       13.70     10.85 o 
   8   5  18       14.26       20.24     11.40 o 
   9   5  18        7.36       -3.53     11.04 o 
  10   5  18      338.12      398.59     24.83 o 
  11   5  18        3.20        1.72     11.57 o 
  12   5  18        0.07      -12.83     12.83 o 
  13   5  18       36.64       33.92     15.21 o 
  14   5  18        2.99      -14.56     14.99 o 
   0   6  18       23.55       21.70     18.60 o 
   1   6  18      127.19      100.55     16.76 o 
   2   6  18       86.43      100.29     16.80 o 
   3   6  18       43.28       54.86     13.41 o 
   4   6  18      251.53      258.57     16.55 o 
   5   6  18       42.69       39.16     11.68 o 
   6   6  18       53.56       27.99     11.41 o 
   7   6  18        9.82        2.18     11.20 o 
   8   6  18        6.11        0.44     10.76 o 
   9   6  18        7.78       -7.39     11.33 o 
  10   6  18       15.49       24.65     12.80 o 
  11   6  18       29.38       23.36     13.20 o 
  12   6  18       63.88       75.87     15.15 o 
  13   6  18       61.28       62.17     23.96 o 
   1   7  18       23.91       -3.27     13.38 o 
   2   7  18       76.13      105.40     24.80 o 
   3   7  18       26.38       19.88     14.96 o 
   4   7  18       91.22       91.87     18.22 o 
   5   7  18        1.94       13.11     11.41 o 
   6   7  18       90.24      115.57     14.90 o 
   7   7  18       55.02       44.57     13.25 o 
   8   7  18        0.46        0.98     12.11 o 
   9   7  18        0.01        4.49     12.50 o 
  10   7  18       37.79       44.95     14.42 o 
  11   7  18        1.82      -12.51     12.51 o 
  12   7  18        0.83       10.60     19.79 o 
   0   8  18      177.35      194.25     31.00 o 
   1   8  18      213.03      225.94     23.01 o 
   2   8  18      182.81      191.50     22.61 o 
   3   8  18        9.29       24.45     16.02 o 
   4   8  18      245.61      264.10     24.81 o 
   5   8  18      153.63      158.42     21.77 o 
   6   8  18       75.45       90.06     16.28 o 
   7   8  18        0.07        7.00     13.35 o 
   8   8  18       42.09       25.09     13.59 o 
   9   8  18        0.55       -5.96     12.43 o 
  10   8  18       16.02       -0.02     13.39 o 
   1   9  18      422.48      519.32     32.15 o 
   2   9  18       16.05       32.73     27.38 o 
   3   9  18        0.90       -1.03     21.70 o 
   4   9  18        0.06       11.43     16.43 o 
   5   9  18        1.87      -15.29     15.29 o 
   6   9  18        7.29       -3.33     16.14 o 
   7   9  18       16.80       12.23     14.74 o 
   0  10  18        0.02       -3.10     23.76 o 
   1  10  18        4.58        1.03     17.53 o 
   2  10  18        3.75       -4.03     17.49 o 
   3  10  18       32.51        7.32     17.80 o 
   1   1  19      122.76      120.73     10.45 o 
   2   1  19      123.01      141.08      9.92 o 
   3   1  19      368.04      409.95     15.41 o 
   4   1  19      209.55      211.78     12.48 o 
   5   1  19       94.75      100.12     10.56 o 
   6   1  19      206.10      212.79     15.66 o 
   7   1  19       26.37       32.50     13.08 o 
   8   1  19       35.85       19.12     18.27 o 
   9   1  19        0.33      -12.56     16.43 o 
  10   1  19      264.22      256.58     27.76 o 
  11   1  19        2.08      -18.62     18.62 o 
  12   1  19        4.87       -0.77     20.42 o 
  13   1  19        4.72       -9.95     32.03 o 
  14   1  19        0.13      -11.28     22.27 o 
  15   1  19        9.84        2.56     23.01 o 
   0   2  19      318.94      354.16     18.86 o 
   1   2  19       43.47       63.39      9.78 o 
   2   2  19       15.64       46.47      9.71 o 
   3   2  19        2.39        7.64      8.38 o 
   4   2  19       83.34      101.55     12.17 o 
   5   2  19      210.36      233.14     15.05 o 
   6   2  19        1.94       -9.44      9.44 o 
   7   2  19        5.80       -1.66      9.62 o 
   8   2  19        0.77      -10.12     10.12 o 
   9   2  19       36.82       32.94     11.50 o 
  10   2  19       78.56       92.94     28.93 o 
  11   2  19        4.44      -13.93     18.95 o 
  12   2  19       22.38      -13.36     20.08 o 
  13   2  19       13.92       31.91     22.27 o 
  14   2  19       15.38       30.48     23.38 o 
  15   2  19       12.83        2.46     22.94 o 
   1   3  19      927.04      916.56     22.42 o 
   2   3  19      308.98      351.49     17.45 o 
   3   3  19        7.06        2.28      9.60 o 
   4   3  19        0.03       -9.17      9.38 o 
   5   3  19       17.15       15.95     10.16 o 
   6   3  19       95.36      105.41     12.98 o 
   7   3  19      137.29      138.01     14.18 o 
   8   3  19       31.48       34.20     11.23 o 
   9   3  19       10.37        0.97     10.87 o 
  10   3  19        3.47       -3.35     11.04 o 
  11   3  19       61.00       70.48     16.53 o 
  12   3  19       33.68       22.46     18.20 o 
  13   3  19        0.00      -13.74     15.05 o 
  14   3  19        7.86        2.43     21.88 o 
   0   4  19       15.81        3.10     22.22 o 
   1   4  19       77.08       81.48     17.26 o 
   2   4  19        5.54       11.18     11.62 o 
   3   4  19       24.94       29.38     12.34 o 
   4   4  19      111.97      116.09     13.06 o 
   5   4  19       92.22       94.90     12.38 o 
   6   4  19       20.71       14.13     10.77 o 
   7   4  19        0.22      -10.06     10.06 o 
   8   4  19        0.28      -10.31     10.31 o 
   9   4  19       24.97       20.28     11.89 o 
  10   4  19       80.14       62.26     13.58 o 
  11   4  19       34.65       10.59     12.43 o 
  12   4  19        5.18       11.18     15.48 o 
  13   4  19        0.23        1.37     15.80 o 
  14   4  19        6.71        4.13     22.73 o 
   1   5  19        0.78        1.55     12.42 o 
   2   5  19      275.63      283.54     21.82 o 
   3   5  19        0.86        8.80     11.44 o 
   4   5  19        0.08        0.17     10.06 o 
   5   5  19        1.93       -0.36     10.28 o 
   6   5  19        8.61       -1.87     10.77 o 
   7   5  19       85.59      104.57     14.18 o 
   8   5  19       76.65       70.89     13.46 o 
   9   5  19       40.09       49.41     13.50 o 
  10   5  19        0.31       14.99     12.36 o 
  11   5  19       58.16       54.51     14.59 o 
  12   5  19        1.49       -1.20     12.70 o 
  13   5  19        6.31       37.25     16.76 o 
   0   6  19       20.65       -9.30     17.57 o 
   1   6  19        8.05        6.62     13.50 o 
   2   6  19       17.51       17.57     13.88 o 
   3   6  19       36.83       18.74     13.39 o 
   4   6  19       84.22      114.77     16.28 o 
   5   6  19        1.81        1.31     10.59 o 
   6   6  19       32.39       27.00     14.76 o 
   7   6  19        5.89       -5.93     11.54 o 
   8   6  19        0.38      -11.08     11.08 o 
   9   6  19       20.67       11.46     12.50 o 
  10   6  19       24.77       29.33     13.81 o 
  11   6  19        3.25       -2.32     12.84 o 
  12   6  19       30.60       31.91     18.53 o 
   1   7  19       13.52       16.53     14.96 o 
   2   7  19      118.85      102.09     19.00 o 
   3   7  19        2.87       19.15     15.59 o 
   4   7  19       14.00        3.81     14.96 o 
   5   7  19      149.74      182.35     19.11 o 
   6   7  19      213.63      255.17     18.38 o 
   7   7  19       46.33       44.72     13.34 o 
   8   7  19       50.28       39.31     13.71 o 
   9   7  19        0.42       -2.20     12.54 o 
  10   7  19       54.87       76.26     15.51 o 
   0   8  19        0.49        6.20     22.73 o 
   1   8  19       86.42       77.15     19.35 o 
   2   8  19        4.17       12.68     16.53 o 
   3   8  19        1.57       -6.85     14.86 o 
   4   8  19        7.55        7.75     16.07 o 
   5   8  19       12.41       13.43     17.05 o 
   6   8  19        0.00        4.65     23.25 o 
   7   8  19       28.39        3.19     16.61 o 
   8   8  19        0.03      -15.21     15.21 o 
   1   9  19       43.94       44.37     18.62 o 
   2   9  19        4.38      -13.43     16.07 o 
   3   9  19        5.41        7.75     16.80 o 
   4   9  19       18.54       42.34     18.95 o 
   5   9  19       39.86       13.45     17.49 o 
   0   0  20      185.54      139.49     23.76 o 
   1   0  20       75.24       77.31     12.71 o 
   2   0  20       13.36       22.79     11.46 o 
   3   0  20      343.73      341.23     19.17 o 
   4   0  20       98.87       68.43     13.07 o 
   5   0  20        4.91        5.26     11.13 o 
   6   0  20        8.96      -10.33     22.73 o 
   7   0  20       52.32       40.30     27.90 o 
   8   0  20      105.25       73.36     31.00 o 
   9   0  20       45.85       91.96     31.00 o 
  10   0  20        4.94       31.00     29.96 o 
  11   0  20      239.26      356.47     46.50 o 
  12   0  20      123.31      214.92     41.33 o 
  13   0  20       39.73       11.37     33.06 o 
  14   0  20       32.37       67.16     37.20 o 
   1   1  20        5.15       -7.71      7.82 o 
   2   1  20        2.99       -2.73      7.56 o 
   3   1  20       32.50       31.93      8.29 o 
   4   1  20        2.99        4.36      8.42 o 
   5   1  20       21.49       24.99     11.05 o 
   6   1  20        5.87       -5.50     10.03 o 
   7   1  20        9.69       11.24     10.60 o 
   8   1  20       48.52       36.18     20.08 o 
   9   1  20        0.79      -17.33     17.89 o 
  10   1  20       34.51       49.60     21.92 o 
  11   1  20        9.95       10.80     31.51 o 
  12   1  20        0.89      -20.81     20.81 o 
  13   1  20        0.39      -21.37     21.54 o 
  14   1  20        2.42        1.02     23.01 o 
   0   2  20      565.05      627.79     23.88 o 
   1   2  20       65.03       92.73     10.13 o 
   2   2  20      736.98      773.06     19.89 o 
   3   2  20        5.87       -0.44     10.05 o 
   4   2  20       48.30       64.60     11.84 o 
   5   2  20      167.76      193.31     15.00 o 
   6   2  20        5.96       -5.36     10.17 o 
   7   2  20       53.55       40.94     18.49 o 
   8   2  20        4.40       -5.74     10.78 o 
   9   2  20       42.07       39.70     14.74 o 
  10   2  20       14.58        2.27     14.25 o 
  11   2  20        7.61      -16.02     20.46 o 
  12   2  20        0.00      -11.33     21.04 o 
  13   2  20       38.93       46.50     24.11 o 
   1   3  20      116.16      135.84     11.85 o 
   2   3  20      117.32      132.25     15.62 o 
   3   3  20       66.00       64.05     13.29 o 
   4   3  20      128.89      152.99     14.16 o 
   5   3  20      111.62      118.92     13.66 o 
   6   3  20        2.24        0.44     10.24 o 
   7   3  20      185.29      199.17     15.69 o 
   8   3  20        0.16        3.14     11.04 o 
   9   3  20       77.94       62.58     14.75 o 
  10   3  20       14.55       11.00     15.14 o 
  11   3  20       30.23       13.48     15.54 o 
  12   3  20        8.60      -11.88     15.05 o 
  13   3  20       23.38       20.55     16.53 o 
   0   4  20      202.02      238.46     22.84 o 
   1   4  20       79.88       80.49     28.96 o 
   2   4  20       53.04       33.88     12.72 o 
   3   4  20      107.13      121.81     15.62 o 
   4   4  20       97.13       87.95     14.40 o 
   5   4  20       21.82       -4.47     10.25 o 
   6   4  20        0.01       -6.59     10.48 o 
   7   4  20        0.25       -5.17     10.94 o 
   8   4  20       23.25       18.82     12.17 o 
   9   4  20        3.88      -10.69     11.45 o 
  10   4  20        8.51       15.29     14.53 o 
  11   4  20       22.09       34.81     16.57 o 
  12   4  20        2.21      -17.20     21.27 o 
   1   5  20        5.43      -12.77     12.77 o 
   2   5  20       56.65       49.69     13.90 o 
   3   5  20       59.85       71.21     13.90 o 
   4   5  20       33.91       32.65     13.44 o 
   5   5  20        5.42       13.00     13.04 o 
   6   5  20      116.59      114.29     14.42 o 
   7   5  20       25.71       34.56     12.85 o 
   8   5  20      224.56      256.17     18.44 o 
   9   5  20      272.94      331.53     24.37 o 
  10   5  20      154.58      168.64     17.50 o 
  11   5  20        3.76       10.67     13.78 o 
   0   6  20      300.82      218.02     31.00 o 
   1   6  20        1.84        2.61     13.82 o 
   2   6  20       58.03       65.40     16.76 o 
   3   6  20       82.35       61.91     17.16 o 
   4   6  20       12.41        0.26     12.80 o 
   5   6  20        0.88      -12.60     12.60 o 
   6   6  20       29.37        2.27     14.16 o 
   7   6  20       10.38      -14.35     14.35 o 
   8   6  20       66.51       81.74     15.13 o 
   9   6  20       67.96       56.47     14.71 o 
  10   6  20       53.49       89.90     15.86 o 
   1   7  20       22.96       19.49     16.33 o 
   2   7  20      164.72      211.53     22.94 o 
   3   7  20      170.14      204.83     33.06 o 
   4   7  20      134.21      125.32     21.70 o 
   5   7  20       56.70       67.32     18.27 o 
   6   7  20       68.83       73.86     17.17 o 
   7   7  20        2.25       -6.54     14.33 o 
   8   7  20      120.06      141.38     16.94 o 
   0   8  20       20.62       18.60     24.80 o 
   1   8  20       56.30       74.55     19.35 o 
   2   8  20        0.00       12.92     16.80 o 
   3   8  20       13.14      -14.86     14.86 o 
   4   8  20        0.14      -13.58     15.29 o 
   5   8  20       93.30       83.74     20.42 o 
   1   1  21       42.77       38.08     10.06 o 
   2   1  21       25.06       27.58      9.29 o 
   3   1  21       86.85       96.85     10.29 o 
   4   1  21        6.96       -9.08      9.08 o 
   5   1  21        8.36       -9.79     10.46 o 
   6   1  21       31.05       20.40     11.57 o 
   7   1  21       50.09       41.72     15.05 o 
   8   1  21        0.27       -1.60     13.97 o 
   9   1  21       27.85       36.68     21.92 o 
  10   1  21       84.15       85.40     24.81 o 
  11   1  21       31.94       27.34     23.01 o 
  12   1  21        0.30        9.59     23.24 o 
   0   2  21     1101.72     1147.95     55.80 o 
   1   2  21      154.49      217.99     17.56 o 
   2   2  21      157.73      179.45     14.09 o 
   3   2  21        7.40        2.98     15.31 o 
   4   2  21        4.54       -6.17      9.91 o 
   5   2  21       48.48       30.57     11.52 o 
   6   2  21        7.63       10.18     11.39 o 
   7   2  21        0.50        2.12     11.02 o 
   8   2  21        1.04       -9.13     13.29 o 
   9   2  21       37.27       24.01     21.13 o 
  10   2  21       10.22       -3.62     14.91 o 
  11   2  21       27.93       -9.68     14.82 o 
  12   2  21       24.24        1.32     18.33 o 
   1   3  21      221.29      217.09     15.45 o 
   2   3  21      270.08      311.26     20.27 o 
   3   3  21      176.67      181.15     21.11 o 
   4   3  21        4.52       20.29     12.77 o 
   5   3  21        0.64       -9.55     10.46 o 
   6   3  21        2.63       20.41     11.50 o 
   7   3  21        0.28      -10.97     10.97 o 
   8   3  21       22.79        9.83     12.10 o 
   9   3  21        3.39      -12.07     12.07 o 
  10   3  21        0.12      -14.52     14.52 o 
  11   3  21       41.68       27.81     16.96 o 
   0   4  21       18.66       17.57     19.63 o 
   1   4  21       17.15        9.87     13.04 o 
   2   4  21       19.57        9.66     12.33 o 
   3   4  21       98.56       96.12     17.04 o 
   4   4  21      137.81      115.51     16.10 o 
   5   4  21        9.75       -0.24     12.47 o 
   6   4  21       53.99       46.94     13.55 o 
   7   4  21       10.87        8.17     11.92 o 
   8   4  21        0.40       -8.15     12.27 o 
   9   4  21       66.70       52.83     14.91 o 
  10   4  21        0.69      -12.40     12.40 o 
  11   4  21       40.24       36.19     17.27 o 
   1   5  21       83.49       58.38     16.80 o 
   2   5  21       21.17       12.96     13.53 o 
   3   5  21       10.77       -0.97     12.60 o 
   4   5  21        3.17       -4.33     12.23 o 
   5   5  21        0.73       11.37     13.44 o 
   6   5  21      159.76      181.82     29.70 o 
   7   5  21        6.41       15.46     12.77 o 
   8   5  21      193.19      222.25     18.72 o 
   9   5  21       58.29      104.87     25.95 o 
   0   6  21       53.40       50.63     23.76 o 
   1   6  21        6.44        8.80     14.96 o 
   2   6  21        9.32       -3.43     18.60 o 
   3   6  21        7.47      -13.50     13.50 o 
   4   6  21       11.96       -9.12     13.00 o 
   5   6  21        5.02        3.97     13.80 o 
   6   6  21       47.68       44.31     18.97 o 
   7   6  21       16.36        8.58     17.95 o 
   8   6  21      102.24      109.60     16.18 o 
   1   7  21      142.61      159.88     27.38 o 
   2   7  21        6.41      -14.23     14.23 o 
   3   7  21        4.63        3.55     16.02 o 
   4   7  21       19.11        8.27     16.33 o 
   5   7  21      213.97      304.61     27.03 o 
   6   7  21       22.18        9.30     25.83 o 
   0   0  22        0.69       -3.10     18.60 o 
   1   0  22      291.95      301.03     22.65 o 
   2   0  22        2.50        9.09     14.23 o 
   3   0  22      102.24       75.34     16.43 o 
   4   0  22       82.39       98.97     16.26 o 
   5   0  22        0.72       12.49     16.38 o 
   6   0  22      140.05      154.46     22.09 o 
   7   0  22       87.38       78.34     20.11 o 
   8   0  22       10.06      -14.47     28.93 o 
   9   0  22        0.12      -27.90     27.90 o 
  10   0  22       54.89       82.66     36.16 o 
  11   0  22        6.29       17.57     34.10 o 
   1   1  22       26.65       16.62     10.05 o 
   2   1  22       43.04       31.98     10.70 o 
   3   1  22       45.59       27.30     11.03 o 
   4   1  22        0.85       -9.27      9.27 o 
   5   1  22        0.06        8.34     10.10 o 
   6   1  22        6.77        5.06     14.13 o 
   7   1  22        0.36      -10.47     14.29 o 
   8   1  22       89.46      102.91     22.02 o 
   9   1  22       21.95       38.87     16.79 o 
  10   1  22      149.31      159.99     21.26 o 
   0   2  22      366.88      491.80     27.33 o 
   1   2  22       64.89       90.68     12.25 o 
   2   2  22        2.55        1.13     10.52 o 
   3   2  22      110.69      120.15     13.58 o 
   4   2  22        0.03      -11.86     11.86 o 
   5   2  22        9.90       15.38     11.91 o 
   6   2  22       14.31        3.36     11.47 o 
   7   2  22        8.31       -3.34     14.54 o 
   8   2  22        7.40       -6.64     14.66 o 
   9   2  22        0.00      -15.29     15.29 o 
  10   2  22       63.19       52.62     18.04 o 
   1   3  22        0.04        3.33     10.74 o 
   2   3  22       31.78       38.40     12.09 o 
   3   3  22       40.33       40.88     14.27 o 
   4   3  22       54.52       52.29     15.93 o 
   5   3  22        0.51        8.96     22.22 o 
   6   3  22        0.39       -4.99     15.16 o 
   7   3  22        4.67      -11.82     11.82 o 
   8   3  22       40.32       47.03     13.69 o 
   9   3  22        1.25       -3.01     15.42 o 
   0   4  22       34.84       40.30     21.70 o 
   1   4  22       24.98       15.18     13.62 o 
   2   4  22      268.37      324.41     21.66 o 
   3   4  22      176.83      186.57     25.71 o 
   4   4  22      118.89      115.62     17.06 o 
   5   4  22       74.18       53.29     21.57 o 
   6   4  22        8.92        5.37     13.62 o 
   7   4  22        0.71       -2.01     12.35 o 
   8   4  22       20.49       15.01     13.40 o 
   9   4  22       56.50       34.36     17.57 o 
   1   5  22        0.00        2.62     14.96 o 
   2   5  22        0.67       -7.75     13.88 o 
   3   5  22       18.72       30.03     14.33 o 
   4   5  22        2.36      -10.72     13.19 o 
   5   5  22       68.20       59.16     16.36 o 
   6   5  22        4.58       15.95     14.55 o 
   7   5  22        5.27       31.81     15.07 o 
   0   6  22       55.43       43.40     23.76 o 
   1   6  22        0.45        7.88     15.59 o 
   2   6  22       11.01       13.78     41.33 o 
   3   6  22       37.54       31.48     17.16 o 
   4   6  22        6.54       12.83     14.64 o 
   5   6  22       79.23       77.28     17.40 o 
   1   1  23       31.88       23.22     10.70 o 
   2   1  23        2.64        3.85     11.30 o 
   3   1  23        0.66       -4.33     11.46 o 
   4   1  23       34.81       68.82     13.12 o 
   5   1  23       48.86       55.74     15.12 o 
   6   1  23      108.82      156.84     20.04 o 
   7   1  23       21.34        4.74     15.50 o 
   8   1  23        2.77       -7.28     15.48 o 
   0   2  23      154.91      128.09     18.62 o 
   1   2  23        7.11       -7.45     12.23 o 
   2   2  23        9.67        7.64     12.32 o 
   3   2  23       36.49       50.52     12.39 o 
   4   2  23       32.79       40.06     12.29 o 
   5   2  23       12.15        4.79     11.50 o 
   6   2  23        3.19        0.21     17.19 o 
   7   2  23        2.73       26.76     17.75 o 
   8   2  23       28.26       18.40     19.53 o 
   1   3  23       29.23       24.13     15.70 o 
   2   3  23      213.53      206.08     17.88 o 
   3   3  23      353.30      426.25     26.99 o 
   4   3  23       66.22       67.87     15.96 o 
   5   3  23       54.29       43.93     15.16 o 
   6   3  23       48.73       38.36     14.80 o 
   7   3  23        2.26        5.91     20.28 o 
   0   4  23       17.85       25.83     21.70 o 
   1   4  23        2.55       -0.81     14.96 o 
   2   4  23      106.83      142.36     24.41 o 
   3   4  23        2.95      -10.33     13.04 o 
   4   4  23       40.09       24.64     14.74 o 
   5   4  23        1.04       -8.01     13.29 o 
   6   4  23        5.42       -3.56     14.16 o 
   1   5  23        1.79       18.39     16.02 o 
   2   5  23        0.31        5.17     15.34 o 
   3   5  23       96.86      112.15     17.68 o 
   4   5  23        9.30       19.45     16.76 o 
   0   0  24       12.32      -14.47     20.67 o 
   1   0  24       43.32       51.66     16.80 o 
   2   0  24        0.35       -7.82     14.23 o 
   3   0  24       61.61       52.70     24.80 o 
   4   0  24        8.08      -12.40     20.67 o 
   5   0  24        1.60      -18.60     21.70 o 
   6   0  24       38.44       91.96     35.13 o 
   1   1  24      131.15      148.39     16.45 o 
   2   1  24        0.43        1.32     12.32 o 
   3   1  24       19.21       13.17     12.69 o 
   4   1  24       42.56       28.68     16.43 o 
   5   1  24       37.66       41.03     15.62 o 
   0   2  24       16.53      -12.40     20.67 o 
   1   2  24        2.62        0.20     12.12 o 
   2   2  24        9.68       12.14     12.92 o 
   3   2  24       91.43      108.14     16.08 o 
   4   2  24       34.94       24.98     13.51 o 
   5   2  24        2.62        2.78     12.25 o 
   1   3  24       26.91       30.81     16.43 o 
   2   3  24       32.08       22.02     16.43 o 
   3   3  24       18.03       22.55     13.69 o 
                                                 
