# Supplementary material for: (4S)-5′-Chloro-3,7,7-trimethyl-5,6,7,8-tetra­hydro-4H-spiro­[1,2-oxazolo[5,4-b]quinoline-4,3′-indole]-2′,5-dione
Source: Acta Crystallogr Sect E Struct Rep Online. 2014 Jan 18;70(Pt 2):o173. doi: 10.1107/S1600536814000191 (PMC3998327; doi:10.1107/S1600536814000191)
Supplement: Supplementary file 3 [file e-70-0o173-Isup3.cml]

<?xml version="1.0" ?>
<cml>
<molecule title="(4S)-5&#39;-Chloro-3,7,7-trimethyl-1&#39;,2&#39;,6,7,8,9-hexahydro-5H-spiro[1,2-oxazolo[5,4-b]quinoline-4,3&#39;-indole]-2&#39;,5-dione" id="m1">
  <atomArray>
    <atom id="a1" elementType="C" />
    <atom id="a2" elementType="C" />
    <atom id="a3" elementType="N" />
    <atom id="a4" elementType="O" />
    <atom id="a5" elementType="C" />
    <atom id="a6" elementType="N" />
    <atom id="a7" elementType="C" />
    <atom id="a8" elementType="C" />
    <atom id="a9" elementType="C" />
    <atom id="a10" elementType="O" />
    <atom id="a11" elementType="C" />
    <atom id="a12" elementType="C" />
    <atom id="a13" elementType="C" />
    <atom id="a14" elementType="C" />
    <atom id="a15" elementType="C" />
    <atom id="a16" elementType="C">
      <atomParity atomRefs4="a8 a17 a18 a19">-1</atomParity>
    </atom>
    <atom id="a17" elementType="C" />
    <atom id="a18" elementType="C" />
    <atom id="a20" elementType="O" />
    <atom id="a21" elementType="N" />
    <atom id="a22" elementType="C" />
    <atom id="a23" elementType="C" />
    <atom id="a24" elementType="C" />
    <atom id="a25" elementType="C" />
    <atom id="a26" elementType="Cl" />
    <atom id="a27" elementType="C" />
    <atom id="a19" elementType="C" />
  </atomArray>
  <bondArray>
    <bond atomRefs2="a1 a2" order="1" />
    <bond atomRefs2="a2 a3" order="2">
      <bondStereo>T</bondStereo>
    </bond>
    <bond atomRefs2="a3 a4" order="1" />
    <bond atomRefs2="a4 a5" order="1" />
    <bond atomRefs2="a5 a6" order="1" />
    <bond atomRefs2="a6 a7" order="1" />
    <bond atomRefs2="a7 a8" order="2">
      <bondStereo>T</bondStereo>
    </bond>
    <bond atomRefs2="a8 a9" order="1" />
    <bond atomRefs2="a9 a10" order="2" />
    <bond atomRefs2="a9 a11" order="1" />
    <bond atomRefs2="a11 a12" order="1" />
    <bond atomRefs2="a12 a13" order="1" />
    <bond atomRefs2="a12 a14" order="1" />
    <bond atomRefs2="a12 a15" order="1" />
    <bond atomRefs2="a7 a15" order="1" />
    <bond atomRefs2="a8 a16" order="1" />
    <bond atomRefs2="a16 a17" order="1" />
    <bond atomRefs2="a2 a17" order="1" />
    <bond atomRefs2="a5 a17" order="1" />
    <bond atomRefs2="a16 a18" order="1" />
    <bond atomRefs2="a18 a20" order="2" />
    <bond atomRefs2="a18 a21" order="1" />
    <bond atomRefs2="a21 a22" order="1" />
    <bond atomRefs2="a22 a23" order="2">
      <bondStereo>T</bondStereo>
    </bond>
    <bond atomRefs2="a23 a24" order="1" />
    <bond atomRefs2="a24 a25" order="2">
      <bondStereo>T</bondStereo>
    </bond>
    <bond atomRefs2="a25 a26" order="1" />
    <bond atomRefs2="a25 a27" order="1" />
    <bond atomRefs2="a27 a19" order="2">
      <bondStereo>T</bondStereo>
    </bond>
    <bond atomRefs2="a16 a19" order="1" />
    <bond atomRefs2="a22 a19" order="1" />
  </bondArray>
</molecule>
</cml>
